# Supplementary material for: Carbon-halogen bond substitution enables high-utilization four-electron iodine redox in noncorrosive dilute electrolytes
Source: Nat Commun. 2026 Feb 21;17:3048. doi: 10.1038/s41467-026-69743-z (PMC13039508; doi:10.1038/s41467-026-69743-z)
Supplement: Supplementary file 5 — Source Data [file 41467_2026_69743_MOESM5_ESM.xlsx]

## Sheet: Fig.2
									Fig.2b																							Fig.2c													Fig.2d
Ace			BrAN			BrPK			BrAce			ZnBr2			3-BrPace			BrTHF					Ace			BrAN			BrPK			BrAce			ZnBr2			3-BrPace			BrTHF				Hammett σ of R	I2 utilization (%)
Voltage (V)	Current density (mA cm-2)		Voltage (V)	Current density (mA cm-2)		Voltage (V)	Current density (mA cm-2)		Voltage (V)	Current density (mA cm-2)		Voltage (V)	Current density (mA cm-2)		Voltage (V)	Current density (mA cm-2)		Voltage (V)	Current density (mA cm-2)				Capacity (mAh g-1)	Voltage (V)		Capacity (mAh g-1)	Voltage (V)		Capacity (mAh g-1)	Voltage (V)		Capacity (mAh g-1)	Voltage (V)		Capacity (mAh g-1)	Voltage (V)		Capacity (mAh g-1)	Voltage (V)		Capacity (mAh g-1)	Voltage (V)			-0.24	39.8			Capacity (mAh g-1)
0.304	-0.0005954		0.3004	-0.00093312		0.3032	-0.0005052		0.304	-0.00108		0.303	-0.0002854		0.3004	-0.0004664		0.3051	-0.0005042				0	0.3481		0	0.3317		0	0.3385		0	0.3074		0	0.323		0	0.3847		0	0.4572			0	42.6			0
0.307	-0.0004258		0.3013	-0.000870264		0.3039	-0.0004114		0.307	-0.0009479		0.306	-0.0001909		0.3014	-0.0003985		0.3107	-0.00039				0.2778	0.3593		5.56	0.482		16.65	0.647		8.3385	0.5363		0.1389	0.3252		0.86	0.4148		13.89	1.0292			0.15	62.1			0.1389
0.31	-0.0003159		0.3026	-0.000765936		0.3047	-0.0003512		0.3099	-0.0008328		0.309	-0.0001259		0.3024	-0.0003476		0.3159	-0.0003034				0.5556	0.3701		11.11	0.6079		33.3	0.8878		16.677	0.6896		0.2778	0.3324		2.11	0.4448		27.79	1.2338			0.28	84.3			0.2778
0.313	-0.0002349		0.3032	-0.000733536		0.306	-0.0002903		0.313	-0.0007349		0.312	-7.625e-05		0.3034	-0.0003074		0.3205	-0.0002495				0.9443	0.3816		16.67	0.7204		49.96	1.1052		25.0156	0.8253		0.4166	0.3374		3.53	0.4749		41.68	1.2658			0.5	76.8			0.4166
0.316	-0.0001722		0.3045	-0.00066096		0.3073	-0.0002467		0.316	-0.0006511		0.315	-3.744e-05		0.3044	-0.0002745		0.3256	-0.0001936				1.3889	0.3927		22.22	0.8255		66.61	1.2134		33.3541	0.9489		0.5556	0.3417		5.05	0.505		55.57	1.2893			0.66	75.8			0.5556
0.319	-0.0001208		0.3053	-0.00062046		0.308	-0.0002285		0.3189	-0.0005777		0.318	-6.288e-06		0.3054	-0.0002446		0.3309	-0.0001474				1.7776	0.403		27.78	0.9219		83.26	1.2468		41.6927	1.0652		0.6945	0.3458		5.55	0.5146		69.47	1.3089							0.6945
0.322	-7.826e-05		0.3068	-0.000582811		0.309	-0.0002104		0.3219	-0.0005133		0.321	1.975e-05		0.3065	-0.000221		0.3359	-0.0001128				2.2777	0.4141		33.34	1.0131		99.91	1.2735		50.0313	1.1636		0.8334	0.3492		7.13	0.545		83.36	1.3262							0.8334
0.325	-4.443e-05		0.3079	-0.000537322		0.3104	-0.0001786		0.325	-0.0004547		0.324	3.901e-05		0.3074	-0.0002006		0.341	-8.166e-05				2.7778	0.4253		38.89	1.0993		116.57	1.2971		58.3698	1.2069		0.9723	0.3529		8.77	0.575		97.25	1.3439							0.9724
0.328	-1.664e-05		0.3085	-0.000527407		0.3111	-0.0001664		0.3279	-0.0004035		0.327	5.289e-05		0.3085	-0.0001821		0.3457	-5.424e-05				3.2776	0.4361		44.45	1.1483		133.22	1.3222		66.7083	1.2293		1.1112	0.3565		10.41	0.6051		111.14	1.3634							1.1113
0.331	4.073e-06		0.3096	-0.000483862		0.312	-0.0001689		0.3309	-0.0003591		0.33	6.339e-05		0.3094	-0.0001656		0.3508	-3.053e-05				3.7777	0.4467		50.01	1.17		149.87	1.3504		75.0469	1.2454		1.2501	0.3599		11.1	0.6178		125.04	1.3873							1.2502
0.334	1.916e-05		0.3111	-0.000468958		0.3133	-0.0001393		0.3339	-0.0003192		0.333	6.99e-05		0.3104	-0.0001504		0.3559	-6.352e-06				4.2776	0.4572		55.56	1.1839		166.52	1.3882		83.3854	1.259		1.389	0.3633		12.77	0.6479		138.93	1.4226							1.3892
0.337	2.931e-05		0.3123	-0.000429948		0.3144	-0.0001282		0.3369	-0.0002825		0.336	7.58e-05		0.3115	-0.0001367		0.3609	9.783e-06				4.8332	0.4681		61.12	1.1951		183.17	1.4422		91.724	1.2715		1.5279	0.3662		14.44	0.678		152.82	1.5119							1.5281
0.34	3.862e-05		0.3131	-0.000435197		0.3153	-0.0001177		0.3399	-0.0002499		0.339	8.441e-05		0.3125	-0.0001237		0.3659	2.702e-05				5.3332	0.4783		66.67	1.2044		199.83	1.5082		100.063	1.2839		1.6668	0.3694		16.1	0.7083		166.72	1.6564							1.667
0.343	4.846e-05		0.3145	-0.000405259		0.3161	-0.0001191		0.3429	-0.0002208		0.342	9.709e-05		0.3135	-0.000112		0.3709	4.032e-05				5.8888	0.4892		72.23	1.2131		216.48	1.5559		108.401	1.2968		1.8057	0.3726		16.66	0.7183		175.05	1.7503							1.8059
0.346	6.508e-05		0.315	-0.000397937		0.3172	-9.542e-05		0.3459	-0.0001934		0.3451	0.0001137		0.3144	-0.0001009		0.3758	5.153e-05				6.3889	0.4994		77.79	1.2211		233.13	1.5935		116.74	1.3105		1.9446	0.3757		18.32	0.7483										1.9449
0.349	8.756e-05		0.3161	-0.00038867		0.3178	-9.691e-05		0.3489	-0.0001699		0.3481	0.0001274		0.3155	-9.053e-05		0.3808	6.074e-05				6.9444	0.5099		83.34	1.2286		249.78	1.6235		125.078	1.3254		2.0835	0.3788		20.02	0.7787		0	1.6235							2.0838
0.352	0.0001103		0.3171	-0.000358733		0.3192	-7.679e-05		0.3519	-0.0001476		0.351	0.0001406		0.3164	-8.088e-05		0.3861	6.926e-05				7.5	0.5208		88.9	1.2363		266.44	1.6517		133.417	1.3421		2.2224	0.3818		21.68	0.8088		13.9	1.3358							2.2227
0.355	0.000132		0.3177	-0.000351929		0.3204	-6.064e-05		0.3549	-0.0001267		0.3541	0.0001522		0.3174	-7.154e-05		0.3911	7.482e-05				8.0556	0.5313		94.45	1.2437		283.09	1.6784		141.755	1.3608		2.3613	0.3844		22.21	0.8184		27.8	1.28							2.3617
0.358	0.0001507		0.3197	-0.000323935		0.3211	-6.308e-05		0.3579	-0.0001092		0.3571	0.0001623		0.3185	-6.294e-05		0.396	7.869e-05				8.3333	0.5369		100.01	1.2515		299.74	1.7035		150.094	1.3823		2.5002	0.3873		23.88	0.8485		41.7	1.2565							2.5006
0.361	0.0001687		0.3203	-0.000308772		0.3222	-5.602e-05		0.3609	-9.282e-05		0.36	0.0001715		0.3195	-5.486e-05		0.4008	8.362e-05				8.8889	0.5474		105.57	1.2596		316.39	1.7265		158.432	1.4074		2.6391	0.3903		25.54	0.8789		55.61	1.2403							2.6396
0.364	0.0001843		0.3211	-0.000322834		0.3232	-4.91e-05		0.3639	-7.863e-05		0.3631	0.0001795		0.3205	-4.718e-05		0.4058	8.998e-05				9.4444	0.5583		111.12	1.2679		333.04	1.7491		166.771	1.4354		2.778	0.3931		27.23	0.9092		69.51	1.2248							2.7785
0.367	0.0001984		0.3228	-0.000282852		0.3243	-4.287e-05		0.3669	-6.48e-05		0.3661	0.0001863		0.3214	-3.985e-05		0.4107	9.747e-05				10	0.5688		116.68	1.2769		333.82	1.75		175.109	1.4638		2.9169	0.396		27.76	0.9188		83.41	1.21							2.9175
0.37	0.0002114		0.3235	-0.000287777		0.3252	-3.701e-05		0.3699	-5.292e-05		0.369	0.0001923		0.3224	-3.284e-05		0.4158	0.0001068				10.5556	0.5791		122.23	1.2872					183.448	1.4891		3.0559	0.3985		29.46	0.9489		97.31	1.1929							3.0564
0.373	0.0002234		0.3244	-0.000279353		0.3264	-3.141e-05		0.3729	-4.239e-05		0.3721	0.0001979		0.3234	-2.631e-05		0.421	0.0001137				11.1111	0.5896		127.79	1.298		0	1.7156		191.786	1.5105		3.1947	0.4013		31.18	0.979		111.21	1.1715							3.1953
0.376	0.0002341		0.3251	-0.00027067		0.3272	-2.627e-05		0.3759	-3.277e-05		0.3751	0.0002032		0.3244	-2.025e-05		0.4261	0.0001226				11.6667	0.6001		133.35	1.3101		16.65	1.6561		200.125	1.5286		3.3337	0.404		32.9	1.0094		125.11	1.1414							3.3343
0.379	0.0002446		0.3261	-0.000252331		0.328	-2.691e-05		0.3789	-2.394e-05		0.3781	0.0002086		0.3254	-1.438e-05		0.4311	0.0001256				12.2222	0.6107		138.9	1.324		33.29	1.6226		208.463	1.5442		3.4725	0.4068		33.31	1.0168		139.01	1.0735							3.4732
0.382	0.0002528		0.3274	-0.000236455		0.3292	-1.689e-05		0.3819	-1.575e-05		0.3811	0.0002132		0.3264	-8.739e-06		0.4359	0.0001318				12.7778	0.6215		144.46	1.3405		49.94	1.5885		216.802	1.5581		3.6115	0.4095		35.09	1.0475		152.92	0.5995							3.6122
0.385	0.0002604		0.3286	-0.000221551		0.3301	-1.291e-05		0.3849	-7.913e-06		0.3841	0.0002169		0.3274	-3.399e-06		0.4407	0.0001348				13.3333	0.6321		150.01	1.3606		66.58	1.5507		225.14	1.5709		3.7504	0.4119		36.87	1.0776		166.82	0.3171							3.7511
0.388	0.0002679		0.3295	-0.000216821		0.3312	-9.288e-06		0.3879	-7.561e-07		0.3871	0.0002201		0.3284	1.474e-06		0.4458	0.0001432				13.8889	0.6423		155.57	1.3842		83.23	1.5026		233.478	1.5831		3.8893	0.4146		38.64	1.1077		168.49	0.2942							3.8901
0.391	0.0002754		0.3304	-0.000210794		0.3321	-6.016e-06		0.3909	6.217e-06		0.3901	0.0002238		0.3294	6.219e-06		0.4511	0.000147				14.4444	0.6525		161.13	1.409		99.87	1.4105		241.817	1.5946		4.0282	0.4173		38.87	1.1114										4.029
0.394	0.0002818		0.3312	-0.000204379		0.3332	-2.84e-06		0.3939	1.249e-05		0.3931	0.000227		0.3304	1.046e-05		0.4559	0.0001509				15	0.6634		166.68	1.4326		116.52	1.3296		250.155	1.6059		4.1671	0.42		40.81	1.1418										4.1679
0.397	0.0002885		0.3324	-0.000188892		0.3342	-5.807e-08		0.3969	1.843e-05		0.3961	0.0002302		0.3314	1.509e-05		0.461	0.0001546				15.5556	0.6736		172.24	1.4533		133.16	1.2968		258.494	1.6169		4.306	0.4226		43.7	1.1718										4.3069
0.4	0.0002939		0.3335	-0.000183643		0.3352	1.094e-06		0.3999	2.416e-05		0.3991	0.0002323		0.3324	1.915e-05		0.4658	0.0001581				16.1111	0.6839		177.8	1.471		149.81	1.2726		266.832	1.6274		4.4449	0.4253		44.42	1.1768										4.4458
0.403	0.0002983		0.3344	-0.000169193		0.3362	5.345e-06		0.4029	2.908e-05		0.4021	0.0002357		0.3334	2.288e-05		0.4708	0.0001614				16.6667	0.6944		183.35	1.4859		166.45	1.2527		275.171	1.6375		4.5838	0.4276		49.97	1.2013										4.5848
0.406	0.0003047		0.3351	-0.000172951		0.3372	7.704e-06		0.406	3.413e-05		0.405	0.0002382		0.3344	2.642e-05		0.476	0.0001671				17.2222	0.7052		188.91	1.4986		183.1	1.2341		283.509	1.6472		4.7227	0.4302		55.52	1.2155										4.7237
0.409	0.0003082		0.3365	-0.000149429		0.3383	9.911e-06		0.409	3.877e-05		0.4081	0.0002399		0.3354	2.975e-05		0.4811	0.0001686				17.7778	0.7152		194.46	1.5101		199.74	1.2158		291.847	1.6566		4.8616	0.4328		61.08	1.2255										4.8627
0.412	0.0003118		0.3375	-0.000145865		0.3393	1.231e-05		0.412	4.387e-05		0.4111	0.0002414		0.3364	3.294e-05		0.4862	0.0001707				18.3333	0.7257		200.02	1.5203		216.39	1.1954		300.186	1.6655		5.0005	0.4354		66.63	1.2335										5.0016
0.415	0.0003155		0.3384	-0.000141394		0.34	1.179e-05		0.415	4.733e-05		0.414	0.0002429		0.3374	3.584e-05		0.491	0.0001703				18.8889	0.7362		205.58	1.5293		233.03	1.1684		308.524	1.6741		5.1394	0.4379		72.18	1.2406										5.1405
0.418	0.0003194		0.3394	-0.000136339		0.3412	1.687e-05		0.4179	5.261e-05		0.4171	0.0002441		0.3384	3.86e-05		0.496	0.0001737				19.4444	0.7468		211.13	1.538		249.68	1.0928		316.862	1.6827		5.2783	0.4402		77.73	1.2472										5.2795
0.421	0.0003228		0.3404	-0.000123185		0.3421	1.871e-05		0.4209	5.611e-05		0.42	0.000246		0.3394	4.12e-05		0.5008	0.0001761				20	0.757		216.69	1.5457		266.32	0.8748		325.201	1.6911		5.4172	0.4427		83.28	1.2537										5.4184
0.424	0.0003263		0.3413	-0.000119362		0.3431	2.073e-05		0.424	5.966e-05		0.423	0.0002473		0.3404	4.355e-05		0.5063	0.0001784				20.5556	0.7679		222.24	1.5531		282.97	0.6789		333.539	1.6995		5.5561	0.4453		88.84	1.2599										5.5574
0.427	0.000329		0.3426	-0.000107309		0.3442	2.278e-05		0.427	6.31e-05		0.4261	0.0002496		0.3414	4.581e-05		0.5109	0.0001831				21.1111	0.7781		227.8	1.5603		299.62	0.5		341.878	1.7082		5.695	0.4478		94.39	1.2664										5.6963
0.43	0.0003322		0.3434	-0.00010381		0.3453	2.483e-05		0.43	6.735e-05		0.429	0.0002509		0.3424	4.788e-05		0.5156	0.0001782				21.6667	0.7886		233.36	1.5668		316.26	0.3518		350.216	1.7175		5.8339	0.4503		99.94	1.2729										5.8353
0.433	0.0003348		0.3443	-9.98568e-05		0.3462	2.713e-05		0.4329	7.075e-05		0.432	0.0002522		0.3434	4.978e-05		0.5213	0.0001875				22.2222	0.7992		238.91	1.5733		323.7	0.3		358.554	1.7278		5.9728	0.4525		105.49	1.28										5.9742
0.436	0.0003374		0.3457	-8.92944e-05		0.3472	2.933e-05		0.436	7.419e-05		0.4351	0.0002535		0.3444	5.163e-05		0.5259	0.0001847				22.7778	0.8097		244.47	1.5789					366.893	1.7401		6.1117	0.4551		111.05	1.2872										6.1131
0.439	0.0003402		0.3464	-8.63136e-05		0.3481	3.215e-05		0.439	7.683e-05		0.4381	0.0002544		0.3454	5.333e-05		0.5304	0.0001842				23.3333	0.82		250.02	1.5848					372.313	1.75		6.2506	0.4576		116.6	1.2949										6.2521
0.442	0.0003431		0.3472	-8.83872e-05		0.3493	3.49e-05		0.442	7.975e-05		0.4411	0.0002556		0.3464	5.485e-05		0.536	0.0001898				23.8889	0.8308		255.58	1.5904								6.3895	0.46		122.15	1.3036										6.391
0.445	0.000345		0.3485	-7.70472e-05		0.3506	4.394e-05		0.445	8.284e-05		0.4441	0.0002562		0.3474	5.638e-05		0.5411	0.0001933				24.4444	0.841		261.14	1.5962					0	1.7198		6.5284	0.4625		127.7	1.3129										6.53
0.448	0.0003466		0.3494	-7.32888e-05		0.3512	4.044e-05		0.448	8.644e-05		0.447	0.0002574		0.3484	5.784e-05		0.5457	0.00019				25	0.8516		266.69	1.6012					8.3377	1.6783		6.6673	0.465		133.26	1.3234										6.6689
0.451	0.0003489		0.3502	-6.92064e-05		0.3523	4.54e-05		0.451	8.845e-05		0.45	0.0002582		0.3494	5.918e-05		0.5507	0.0001922				25.5556	0.8624		272.25	1.6065					16.6755	1.6598		6.8062	0.4671		138.81	1.3352										6.8079
0.454	0.0003513		0.3512	-6.49944e-05		0.3531	5.002e-05		0.4539	9.135e-05		0.453	0.00026		0.3504	6.064e-05		0.5562	0.0001972				26.1111	0.873		277.81	1.6114					25.0131	1.6456		6.9451	0.4695		144.36	1.3485										6.9468
0.457	0.0003532		0.3524	-5.46847e-05		0.3542	5.54e-05		0.4569	9.38e-05		0.456	0.0002607		0.3514	6.207e-05		0.5612	0.0001968				26.6667	0.8832		283.36	1.6164					33.3508	1.6331		7.084	0.472		149.91	1.3634										7.0858
0.46	0.0003547		0.3531	-5.18076e-05		0.3554	6.962e-05		0.4599	9.574e-05		0.459	0.0002611		0.3524	6.349e-05		0.566	0.0001948				27.2222	0.894		288.92	1.6214					41.6884	1.6216		7.2229	0.4744		155.47	1.3811										7.2247
0.463	0.0003567		0.3541	-4.87102e-05		0.3562	6.163e-05		0.4629	9.866e-05		0.4621	0.0002623		0.3534	6.512e-05		0.571	0.0001969				27.7778	0.9043		294.47	1.6263					50.0263	1.6104		7.3618	0.4769		161.02	1.4019										7.3636
0.466	0.0003585		0.3554	-3.94178e-05		0.3572	6.702e-05		0.4659	0.0001014		0.4651	0.0002634		0.3544	6.71e-05		0.576	0.0001982				28.3333	0.9145		300.03	1.6313					58.3639	1.5991		7.5007	0.479		166.57	1.4254										7.5026
0.469	0.00036		0.3562	-3.71887e-05		0.3583	7.248e-05		0.4689	0.0001034		0.468	0.0002637		0.3554	6.926e-05		0.581	0.0001993				28.8889	0.9257		305.59	1.6365					66.7015	1.5875		7.6396	0.4814		172.12	1.4508										7.6415
0.472	0.0003615		0.3573	-3.46486e-05		0.3593	7.681e-05		0.4719	0.0001058		0.471	0.0002649		0.3564	7.162e-05		0.586	0.0002003				29.4444	0.9359		311.14	1.6412					75.0391	1.5754		7.7785	0.4838		177.68	1.4763										7.7805
0.475	0.0003634		0.3584	-2.59848e-05		0.3601	8.081e-05		0.475	0.0001082		0.4741	0.0002648		0.3574	7.431e-05		0.5908	0.0002012				30	0.9461		316.7	1.6468					83.3766	1.5627		7.9174	0.4862		183.23	1.4998										7.9194
0.478	0.0003643		0.3595	-2.40019e-05		0.3612	8.51e-05		0.4779	0.0001113		0.4771	0.000265		0.3584	7.696e-05		0.5959	0.000202				30.5556	0.9564		322.25	1.652					91.7142	1.5494		8.0563	0.4886		188.78	1.5209										8.0584
0.481	0.0003661		0.3605	-2.17793e-05		0.3625	0.0001014		0.481	0.0001125		0.4801	0.0002665		0.3594	7.986e-05		0.6012	0.0002055				31.1111	0.9669		327.81	1.6576					100.052	1.5356		8.1952	0.4907		194.33	1.5401										8.1973
0.484	0.0003675		0.3614	-1.93169e-05		0.3632	8.802e-05		0.4839	0.0001148		0.4831	0.0002673		0.3604	8.276e-05		0.6061	0.0002024				31.6667	0.9771		333.37	1.6638					108.389	1.5209		8.3341	0.4931		199.88	1.5578										8.3362
0.487	0.0003691		0.3622	-1.66277e-05		0.3644	9.262e-05		0.487	0.0001165		0.4861	0.0002685		0.3614	8.568e-05		0.6106	0.0002039				32.2222	0.9877		338.92	1.6703					116.727	1.5045		8.473	0.4954		205.44	1.5742										8.4752
0.49	0.00037		0.3634	-1.37506e-05		0.3653	9.686e-05		0.49	0.000118		0.4891	0.0002684		0.3624	8.879e-05		0.6157	0.0002022				32.7778	0.9979		344.48	1.6778					125.065	1.4854		8.612	0.4978		210.99	1.5894										8.6141
0.493	0.0003719		0.3645	-5.14901e-06		0.3661	8.749e-05		0.4929	0.0001204		0.4921	0.0002687		0.3634	9.184e-05		0.6211	0.0002094				33.3333	1.0084		350.03	1.6861					133.402	1.4616		8.7508	0.5002		216.54	1.6034										8.7531
0.496	0.0003734		0.3652	-7.07616e-06		0.3671	0.0001082		0.4959	0.0001218		0.495	0.0002693		0.3644	9.52e-05		0.6257	0.0002054				33.8889	1.0184		355.59	1.6967					141.74	1.4302		8.8898	0.5025		222.09	1.617										8.892
0.499	0.0003739		0.3666	-3.54456e-07		0.3681	0.0001095		0.499	0.0001229		0.4981	0.0002701		0.3654	9.804e-05		0.6312	0.0002073				34.4444	1.0292		356.98	1.7001					150.077	1.3882		9.0286	0.5046		227.65	1.6313										9.031
0.502	0.0003753		0.3675	1.49234e-06		0.3695	0.0001244		0.502	0.0001257		0.5011	0.0002716		0.3664	0.0001021		0.6362	0.0002103				35.0555	1.0401								158.415	1.3408		9.1676	0.5069		233.2	1.6455										9.1699
0.505	0.000376		0.3685	3.56594e-06		0.3706	0.0001206		0.505	0.0001272		0.5041	0.0002718		0.3674	0.000105		0.6405	0.0002042				35.611	1.0506		0	1.6635					166.753	1.3041		9.3065	0.5093		238.75	1.6598										9.3088
0.508	0.000392		0.3696	5.81515e-06		0.3712	0.000106		0.5079	0.00013		0.5071	0.0002725		0.3684	0.0001076		0.6459	0.0002095				36.1666	1.0608		5.56	1.6328					175.09	1.2799		9.4454	0.5116		244.3	1.6753										9.4478
0.511	0.0003861		0.3705	8.86464e-06		0.3721	0.0001112		0.5109	0.0001304		0.5101	0.0002731		0.3694	0.0001102		0.6511	0.000212				36.7221	1.0711		11.11	1.6173					183.428	1.2634		9.5843	0.5139		249.86	1.6905										9.5867
0.514	0.0003824		0.3716	1.14566e-05		0.3733	0.0001151		0.5139	0.0001318		0.5131	0.0002726		0.3704	0.0001128		0.656	0.0002084				37.2777	1.0813		16.67	1.6065					191.765	1.2507		9.7232	0.5159		255.41	1.7069										9.7257
0.517	0.0003822		0.3725	1.4081e-05		0.3743	0.0001323		0.5169	0.0001338		0.5161	0.0002735		0.3714	0.0001153		0.661	0.0002097				37.8887	1.0925		22.22	1.5969					200.103	1.2402		9.8621	0.5183		260.96	1.7243										9.8646
0.52	0.0003895		0.3734	1.71072e-05		0.3751	0.0001157		0.5199	0.0001353		0.5191	0.0002734		0.3725	0.0001177		0.6658	0.0002103				38.5	1.1033		27.78	1.5888					208.44	1.2309		10.001	0.5206		266.51	1.7401										10.0036
0.523	0.0003855		0.3744	1.97122e-05		0.3762	0.0001339		0.5229	0.0001369		0.5221	0.0002738		0.3734	0.0001201		0.6707	0.0002082				39.111	1.1142		33.34	1.5814					216.778	1.2223		10.1399	0.5229		269.98	1.75										10.1425
0.526	0.0003844		0.3756	3.00996e-05		0.3775	0.0001322		0.5259	0.0001381		0.5251	0.0002746		0.3744	0.0001223		0.6763	0.0002124				39.7222	1.1247		38.89	1.5745					225.115	1.2139		10.2788	0.5252													10.2814
0.529	0.0003842		0.3765	3.12271e-05		0.3784	0.0001312		0.5289	0.0001392		0.5281	0.000275		0.3754	0.0001244		0.6809	0.0002121				40.3332	1.1349		44.45	1.5677					233.453	1.2054		10.4177	0.5272		0	1.6725										10.4204
0.532	0.000385		0.3774	3.28471e-05		0.3795	0.0001176		0.5319	0.0001419		0.5311	0.0002751		0.3764	0.0001266		0.6858	0.0002094				41.0554	1.1452		50	1.5612					241.79	1.1966		10.5566	0.5295		2.14	1.6421										10.5593
0.535	0.0003853		0.3784	3.50244e-05		0.3801	0.0001242		0.5349	0.0001429		0.5341	0.0002762		0.3774	0.0001286		0.6909	0.0002136				41.6667	1.1532		55.56	1.5547					250.128	1.1868		10.6955	0.5318		5.55	1.6142										10.6983
0.538	0.0003858		0.3798	4.54572e-05		0.3808	0.0001143		0.5379	0.0001453		0.5371	0.0002757		0.3784	0.0001307		0.6957	0.0002131				42.6109	1.1635		61.12	1.5482					258.465	1.1746		10.8344	0.534		11.1	1.5842										10.8372
0.541	0.0003861		0.3806	4.58914e-05		0.3823	0.0001517		0.5409	0.0001466		0.5401	0.0002761		0.3794	0.0001324		0.7009	0.0002132				43.8332	1.174		66.67	1.5417					266.803	1.1595		10.9733	0.5363		16.65	1.5628										10.9762
0.544	0.0003866		0.3815	3.86467e-05		0.3832	0.0001462		0.5439	0.0001477		0.5431	0.0002768		0.3804	0.0001343		0.7061	0.0002165				45.4444	1.1842		72.23	1.5349					275.14	1.1356		11.1122	0.5386		22.21	1.5448										11.1151
0.547	0.0003878		0.3827	5.11466e-05		0.3845	0.0001429		0.5469	0.0001488		0.5461	0.0002773		0.3814	0.000136		0.7111	0.0002126				47.6666	1.1945		77.79	1.5277					283.478	1.0853		11.2511	0.5405		27.76	1.5283										11.2541
0.55	0.0003888		0.3835	4.35456e-05		0.3853	0.0001423		0.5499	0.0001502		0.5491	0.0002774		0.3824	0.0001376		0.7163	0.0002166				50	1.2031		83.34	1.5203					291.815	0.9845		11.39	0.5428		33.31	1.5125										11.393
0.553	0.000389		0.3843	4.78678e-05		0.3861	0.0001279		0.5529	0.000151		0.5521	0.0002771		0.3834	0.0001395		0.7207	0.0002129				53.6111	1.2131		88.9	1.5128					300.152	0.8761		11.5289	0.5451		38.86	1.4973										11.5319
0.556	0.0003914		0.3853	5.10818e-05		0.3873	0.000149		0.556	0.0001525		0.5551	0.0002783		0.3844	0.0001411		0.7259	0.0002138				58.3333	1.2233		94.45	1.5048					308.49	0.773		11.6678	0.5473		44.41	1.48										11.6709
0.559	0.0003913		0.3864	6.31411e-05		0.3883	0.0001472		0.559	0.0001545		0.5581	0.0002777		0.3854	0.0001424		0.731	0.0002167				63.9444	1.2335		100.01	1.4958					316.827	0.6741		11.8067	0.5495		49.96	1.4608										11.8098
0.562	0.0003919		0.3874	6.42103e-05		0.3894	0.0001467		0.562	0.0001552		0.5611	0.0002785		0.3864	0.000144		0.7357	0.0002132				66.6667	1.2382		105.57	1.4865					325.165	0.5797		11.9456	0.5515		55.52	1.4366										11.9488
0.565	0.0003923		0.3884	7.42608e-05		0.3902	0.0001474		0.565	0.0001561		0.5641	0.0002782		0.3874	0.0001457		0.7411	0.0002168				72.9999	1.2484		111.12	1.4756					333.502	0.4907		12.0845	0.5538		60.87	1.4062										12.0877
0.568	0.0003925		0.3894	6.43464e-05		0.3912	0.000134		0.568	0.0001571		0.5671	0.0002784		0.3884	0.000147		0.7462	0.0002159				75	1.2518		116.68	1.4639					341.839	0.4082		12.2234	0.556		61.07	1.405										12.2267
0.571	0.0003938		0.3907	8.57304e-05		0.3922	0.0001553		0.571	0.0001602		0.5701	0.0002781		0.3894	0.0001484		0.7506	0.0002133				81.4444	1.262		122.23	1.4496					350.177	0.3361		12.3623	0.5582		65.26	1.3749										12.3656
0.574	0.0003948		0.3913	6.45926e-05		0.3932	0.0001385		0.574	0.0001605		0.5731	0.0002785		0.3904	0.0001498		0.7557	0.0002146				83.3333	1.2648		127.79	1.4319					355.179	0.2995		12.5012	0.5605		66.62	1.3643										12.5045
0.577	0.0003947		0.3927	7.82784e-05		0.3942	0.0001591		0.577	0.0001617		0.5761	0.0002787		0.3914	0.0001508		0.761	0.0002177				89.111	1.2748		133.35	1.4096								12.6401	0.5624		70.53	1.3343										12.6435
0.58	0.0003954		0.3935	7.9056e-05		0.395	0.0001421		0.58	0.000163		0.5791	0.0002791		0.3924	0.0001524		0.7661	0.0002166				91.6667	1.2788		138.9	1.3795								12.779	0.5646		72.17	1.3231										12.7824
0.583	0.0003964		0.3946	7.12152e-05		0.3963	0.0001625		0.583	0.0001641		0.5821	0.0002788		0.3934	0.0001538		0.7711	0.0002161				97.3888	1.289		144.46	1.342								12.9179	0.5669		77.72	1.2934										12.9214
0.586	0.000397		0.3954	8.44992e-05		0.3973	0.00016		0.586	0.0001656		0.5851	0.0002792		0.3944	0.000155		0.7757	0.0002135				100	1.294		150.02	1.3027								13.0568	0.569		83.27	1.2713										13.0603
0.589	0.0003964		0.3965	7.60752e-05		0.3984	0.000159		0.589	0.0001667		0.5881	0.0002797		0.3954	0.0001562		0.7813	0.0002147				105.278	1.3042		155.57	1.2713								13.1957	0.5712		88.82	1.254										13.1993
0.592	0.0003978		0.3974	8.91648e-05		0.3994	0.0001588		0.592	0.0001673		0.5911	0.0002795		0.3964	0.0001573		0.786	0.0002176				108.333	1.3104		161.13	1.2493								13.3346	0.5735		94.38	1.241										13.3382
0.595	0.0003978		0.3982	8.02224e-05		0.4002	0.0001447		0.595	0.0001689		0.5941	0.0002794		0.3974	0.0001585		0.7906	0.0002117				113	1.3206		166.68	1.2338								13.4735	0.5754		99.93	1.231										13.4771
0.598	0.0003981		0.3995	9.33768e-05		0.4011	0.000151		0.598	0.0001703		0.5971	0.0002796		0.3984	0.0001594		0.7962	0.0002186				116.667	1.3287		172.24	1.222								13.6124	0.5776		105.48	1.223										13.6161
0.601	0.0003983		0.4002	9.38304e-05		0.4021	0.000155		0.601	0.0001718		0.6001	0.0002797		0.3994	0.0001609		0.8011	0.0002171				120.722	1.3389		177.8	1.2131								13.7513	0.5798		111.03	1.2158										13.755
0.604	0.0004128		0.4015	9.45432e-05		0.403	0.0001577		0.604	0.0001727		0.6031	0.0002801		0.4004	0.0001617		0.8058	0.0002141				124.778	1.3492		183.35	1.2056								13.8902	0.582		116.58	1.209										13.894
0.607	0.0004078		0.4024	0.000105818		0.4041	0.0001602		0.607	0.000173		0.6061	0.0002803		0.4014	0.0001627		0.8112	0.0002175				125	1.3498		188.91	1.1994								14.0291	0.5842		122.13	1.2034										14.0329
0.61	0.000405		0.4032	9.4608e-05		0.4052	0.0001772		0.61	0.0001746		0.6091	0.00028		0.4024	0.0001639		0.816	0.0002166				128.778	1.36		194.46	1.1941								14.1681	0.5861		127.69	1.1979										14.1719
0.613	0.0004024		0.4044	0.00010692		0.4061	0.0001568		0.613	0.0001757		0.6121	0.0002811		0.4034	0.0001648		0.8211	0.0002138				132.278	1.3702		200.02	1.1892								14.3069	0.5882		133.24	1.1929										14.3108
0.616	0.000402		0.4054	0.000106531		0.4073	0.0001762		0.616	0.000177		0.6151	0.0002813		0.4044	0.0001659		0.8263	0.0002172				133.333	1.3733		205.58	1.1845								14.4459	0.5904		138.79	1.1879										14.4497
0.619	0.0004012		0.4064	0.000106726		0.4081	0.0001571		0.619	0.0001779		0.6181	0.0002805		0.4054	0.0001668		0.8305	0.0002115				136.5	1.3833		211.13	1.1805								14.5847	0.5926		144.34	1.1833										14.5887
0.622	0.0004023		0.4074	0.000107309		0.4094	0.0001771		0.622	0.000179		0.6211	0.0002814		0.4064	0.0001679		0.8359	0.0002159				139.667	1.3938		216.69	1.1762								14.7237	0.5948		149.89	1.1783										14.7276
0.625	0.0004015		0.4086	0.000108281		0.4104	0.0001739		0.625	0.0001799		0.6241	0.0002805		0.4074	0.0001686		0.8411	0.0002177				141.667	1.4006		222.25	1.1718								14.8626	0.5967		155.44	1.1737										14.8666
0.628	0.0004022		0.4095	0.000109318		0.4111	0.0001568		0.628	0.000181		0.6271	0.0002811		0.4084	0.0001695		0.8461	0.0002139				144.278	1.4109		227.8	1.1672								15.0015	0.5988		161	1.169										15.0055
0.631	0.0004024		0.4104	0.000110743		0.4121	0.0001626		0.6309	0.0001829		0.6301	0.0002806		0.4094	0.0001706		0.8508	0.0002145				146.778	1.4211		233.36	1.1628								15.1404	0.601		166.55	1.1644										15.1445
0.634	0.0004027		0.4113	0.000111197		0.4133	0.0001812		0.6339	0.000184		0.6331	0.0002812		0.4104	0.0001713		0.8557	0.0002126				149	1.4313		238.91	1.1576								15.2793	0.6032		172.1	1.1591										15.2834
0.637	0.000404		0.4125	0.000112946		0.4142	0.0001768		0.6369	0.0001846		0.6361	0.0002812		0.4114	0.0001719		0.8609	0.0002158				150	1.4363		244.47	1.1517								15.4182	0.6054		177.65	1.1542										15.4223
0.64	0.0004041		0.4134	0.000123768		0.4153	0.0001758		0.64	0.0001854		0.6391	0.0002815		0.4124	0.0001728		0.8663	0.0002148				152	1.4465		250.03	1.1452								15.5571	0.6075		183.2	1.1483										15.5613
0.643	0.0004042		0.4141	0.000113011		0.4163	0.0001757		0.643	0.0001861		0.6421	0.0002814		0.4134	0.0001739		0.8709	0.0002152				153.778	1.457		255.58	1.1377								15.696	0.6094		188.75	1.1414										15.7002
0.646	0.0004039		0.4154	0.000125194		0.4173	0.0001758		0.646	0.0001866		0.6451	0.0002806		0.4144	0.0001747		0.8757	0.0002118				155.389	1.467		261.14	1.1284								15.8349	0.6116		194.3	1.1337										15.8392
0.649	0.000404		0.4167	0.000134266		0.4182	0.0001758		0.6489	0.0001872		0.6481	0.0002815		0.4154	0.0001754		0.8809	0.0002147				156.945	1.4772		266.69	1.116								15.9738	0.6137		199.86	1.1225										15.9781
0.652	0.0004042		0.4178	0.0001215		0.4192	0.0001764		0.6519	0.0001881		0.6511	0.0002817		0.4164	0.0001762		0.8857	0.0002139				158.333	1.4868		272.25	1.0965								16.1127	0.6159		205.41	1.107										16.1171
0.655	0.0004044		0.4185	0.00012325		0.4204	0.0001768		0.6549	0.0001898		0.6542	0.0002824		0.4174	0.000177		0.891	0.0002131				159.667	1.497		277.81	1.0537								16.2516	0.618		210.57	1.077										16.256
0.658	0.0004049		0.4193	0.000114826		0.4213	0.0001775		0.6579	0.0001902		0.6572	0.0002822		0.4184	0.0001778		0.8965	0.0002146				160.944	1.5073		283.36	0.9666								16.3905	0.6199		210.96	1.0735										16.395
0.661	0.0004047		0.4203	0.000128174		0.4221	0.0001625		0.6609	0.0001924		0.6602	0.0002818		0.4194	0.0001785		0.9008	0.0002108				162.167	1.5175		288.92	0.8764								16.5294	0.622		213.18	1.0432										16.5339
0.664	0.0004053		0.4216	0.000128434		0.4232	0.000185		0.6639	0.0001926		0.6632	0.0002818		0.4204	0.0001792		0.9054	0.0002086				163.389	1.5277		294.48	0.789								16.6683	0.6241		214.82	1.0131										16.6728
0.667	0.0004062		0.4225	0.000138348		0.4241	0.0001677		0.6669	0.0001932		0.6662	0.000282		0.4214	0.0001801		0.9112	0.0002139				164.5	1.5383		300.03	0.7046								16.8072	0.6263		216.43	0.9827										16.8118
0.67	0.0004059		0.4232	0.000117742		0.4255	0.0001884		0.6699	0.000194		0.6692	0.0002824		0.4224	0.0001805		0.9159	0.0002115				165.611	1.5488		305.59	0.624								16.9461	0.6284		216.51	0.9815										16.9507
0.673	0.0004061		0.4247	0.000141718		0.4261	0.0001697		0.6729	0.000195		0.6722	0.0002819		0.4234	0.0001812		0.9209	0.0002082				166.667	1.559		311.14	0.5468								17.085	0.6303		218.15	0.9514										17.0897
0.676	0.0003976		0.4253	0.000129924		0.4272	0.0001745		0.6759	0.0001961		0.6752	0.0002821		0.4244	0.0001819		0.9261	0.0002103				167.667	1.5693		316.7	0.4746								17.2239	0.6324		219.84	0.921										17.2286
0.679	0.0004017		0.4264	0.000131738		0.4281	0.0001784		0.679	0.0001966		0.6781	0.0002818		0.4254	0.0001827		0.9311	0.0002066				168.722	1.5795		322.26	0.4082								17.3628	0.6346		221.56	0.8909										17.3676
0.682	0.0004038		0.4276	0.000142949		0.4292	0.00018		0.6819	0.0001976		0.6812	0.000282		0.4264	0.0001833		0.936	0.0002087				169.722	1.5897		327.81	0.349								17.5017	0.6367		222.06	0.8826										17.5065
0.685	0.0004062		0.4283	0.000132192		0.4299	0.0001812		0.6849	0.0001984		0.6842	0.0002819		0.4275	0.0001858		0.9411	0.000205				170.722	1.6003		333.37	0.3								17.6406	0.6388		223.84	0.8525										17.6454
0.688	0.0004168		0.4295	0.000134266		0.431	0.0001828		0.6879	0.0001994		0.6872	0.0002828		0.4284	0.0001858		0.9461	0.0002072				171.722	1.6105											17.7795	0.6409		225.64	0.8224										17.7844
0.691	0.0004115		0.4306	0.000145865		0.4321	0.0001998		0.6909	0.0002014		0.6902	0.0002822		0.4294	0.0001861		0.9508	0.0002034				172.778	1.621											17.9184	0.6428		227.5	0.7924										17.9233
0.694	0.0004094		0.4314	0.000134914		0.4333	0.0001936		0.694	0.0002015		0.6932	0.0002825		0.4304	0.0001864		0.9559	0.0002034				173.778	1.631											18.0573	0.645		227.61	0.7902										18.0622
0.697	0.0004075		0.4323	0.000137246		0.4342	0.0001909		0.697	0.0002012		0.6962	0.0002818		0.4314	0.0001868		0.9611	0.0002045				174.833	1.6418											18.1962	0.6471		229.5	0.7601										18.2012
0.7	0.0004075		0.4334	0.000138931		0.4353	0.0001895		0.6999	0.0002026		0.6992	0.0002824		0.4324	0.0001873		0.9663	0.0002007				175	1.6434											18.3351	0.6492		231.42	0.73										18.3401
0.703	0.0004109		0.4348	0.000150206		0.4362	0.0001888		0.7029	0.000203		0.7022	0.0002822		0.4335	0.0001877		0.9708	0.0002001				176.055	1.6536											18.474	0.6513		233.17	0.7034										18.479
0.706	0.0004108		0.4356	0.000138866		0.4374	0.0001886		0.706	0.0002037		0.7052	0.0002819		0.4345	0.0001883		0.9758	0.0001971				177.111	1.6638											18.6129	0.6532		235.19	0.6733										18.618
0.709	0.0004089		0.4364	0.000141264		0.4382	0.0001886		0.709	0.0002041		0.7082	0.000282		0.4354	0.0001888		0.9808	0.0002008				178.278	1.6744											18.7518	0.6553		237.25	0.6432										18.7569
0.712	0.000407		0.4374	0.000133294		0.4389	0.0001739		0.712	0.0002053		0.7112	0.000282		0.4364	0.0001893		0.9861	0.000196				179.445	1.6846											18.8907	0.6574		238.72	0.6218										18.8958
0.715	0.0004076		0.4383	0.000147031		0.4403	0.0001958		0.715	0.0002062		0.7142	0.0002821		0.4374	0.0001898		0.9916	0.0001988				180.667	1.6951											19.0296	0.6595		240.83	0.5918										19.0348
0.718	0.0004072		0.4393	0.000138024		0.4413	0.0001936		0.718	0.0002072		0.7172	0.0002823		0.4384	0.0001903		0.9956	0.0001903				181.889	1.7051											19.1685	0.6616		242.99	0.5617										19.1737
0.721	0.0004064		0.4406	0.000160963		0.442	0.0001774		0.721	0.0002092		0.7202	0.000282		0.4394	0.0001906		1.001	0.0001913				183.222	1.7153											19.3074	0.6635		244.27	0.5447										19.3126
0.724	0.0004064		0.4414	0.000148198		0.4429	0.000183		0.724	0.0002087		0.7232	0.0002818		0.4404	0.0001913		1.006	0.0001938				183.333	1.7159											19.4463	0.6656		246.52	0.5146										19.4515
0.727	0.0004082		0.4423	0.000149623		0.4443	0.0002027		0.727	0.0002095		0.7262	0.0002814		0.4414	0.0001917		1.011	0.0001891				184.778	1.7261											19.5852	0.6677		248.85	0.4845										19.5905
0.73	0.0004108		0.4431	0.00015066		0.4453	0.0001986		0.73	0.0002104		0.7292	0.000282		0.4424	0.0001922		1.016	0.000188				186.222	1.7361											19.7242	0.6698		249.82	0.4721										19.7294
0.733	0.0004076		0.4445	0.000161611		0.4462	0.0001963		0.733	0.0002108		0.7322	0.0002819		0.4434	0.0001927		1.021	0.0001864				187.889	1.7463											19.863	0.6719		252.29	0.442										19.8683
0.736	0.000406		0.4453	0.000159862		0.4474	0.0001953		0.736	0.0002117		0.7352	0.0002816		0.4444	0.0001932		1.026	0.0001832				188.611	1.75											20.002	0.674		254.93	0.412										20.0073
0.739	0.000405		0.4464	0.000159149		0.4483	0.0001947		0.739	0.0002126		0.7382	0.0002811		0.4454	0.0001934		1.031	0.0001825																20.1408	0.6758		255.37	0.407										20.1462
0.742	0.0004044		0.4475	0.000168545		0.4489	0.0001799		0.742	0.0002132		0.7412	0.0002818		0.4464	0.000194		1.036	0.0001813				0	1.7091											20.2798	0.6779		258.18	0.3769										20.2852
0.745	0.0004044		0.4484	0.000156168		0.4501	0.0002013		0.745	0.0002143		0.7442	0.0002821		0.4474	0.0001946		1.041	0.0001815				0.2778	1.6989											20.4187	0.68		260.92	0.3493										20.4241
0.748	0.0004048		0.4496	0.000167184		0.4513	0.0001988		0.748	0.0002146		0.7472	0.0002812		0.4484	0.0001949		1.046	0.0001794				0.6665	1.688											20.5576	0.6821		264.23	0.3193										20.5631
0.751	0.0004055		0.4502	0.000156103		0.4523	0.0001978		0.751	0.000215		0.7502	0.0002811		0.4494	0.0001953		1.051	0.0001777				1.1111	1.6768											20.6965	0.6842		266.48	0.301										20.702
0.754	0.0004048		0.4513	0.000157594		0.4534	0.0001974		0.754	0.0002164		0.7532	0.0002813		0.4504	0.0001957		1.056	0.0001762				1.5555	1.6657											20.8354	0.6861		266.56	0.3										20.8409
0.757	0.0004049		0.4525	0.000168869		0.4542	0.0001971		0.757	0.000217		0.7562	0.0002806		0.4514	0.0001961		1.061	0.0001748				1.9999	1.6548											20.9743	0.6881													20.9798
0.76	0.0004058		0.4532	0.000157399		0.455	0.0001818		0.76	0.0002175		0.7592	0.0002797		0.4524	0.0001962		1.066	0.0001748				2.4443	1.6443											21.1132	0.6903													21.1188
0.763	0.0004053		0.4546	0.000169128		0.4562	0.0002036		0.763	0.000218		0.7622	0.0002804		0.4534	0.0001969		1.071	0.0001702				2.8887	1.6334											21.2521	0.6923													21.2577
0.766	0.0004048		0.4555	0.000167702		0.4572	0.0002021		0.766	0.0002184		0.7652	0.0002805		0.4544	0.0001972		1.076	0.0001717				3.3333	1.6229											21.391	0.6944													21.3966
0.769	0.0004051		0.4564	0.000157918		0.4582	0.000201		0.769	0.0002195		0.7682	0.0002806		0.4554	0.0001975		1.081	0.0001706				3.7777	1.6127											21.5299	0.6963													21.5356
0.772	0.0004041		0.4576	0.000170035		0.4593	0.0001997		0.772	0.0002203		0.7712	0.0002801		0.4564	0.000198		1.086	0.0001683				4.2221	1.6015											21.6688	0.6984													21.6745
0.775	0.0004049		0.4583	0.000159538		0.4604	0.0002		0.775	0.0002204		0.7742	0.0002794		0.4574	0.0001983		1.091	0.0001699				4.7222	1.5904											21.8077	0.7005													21.8134
0.778	0.0004027		0.4595	0.000161611		0.4614	0.0001999		0.778	0.0002211		0.7772	0.0002796		0.4584	0.0001985		1.096	0.0001706				5.1666	1.5795											21.9466	0.7025													21.9524
0.781	0.0004043		0.4603	0.00016362		0.4623	0.0001845		0.781	0.0002214		0.7802	0.0002798		0.4594	0.0001989		1.101	0.00017				5.6665	1.5683											22.0855	0.7046													22.0913
0.784	0.0004045		0.4613	0.000164981		0.4632	0.000207		0.784	0.0002233		0.7832	0.0002803		0.4604	0.0001992		1.106	0.0001705				6.1666	1.5575											22.2244	0.7067													22.2302
0.787	0.0004067		0.4621	0.000165694		0.4642	0.000189		0.787	0.0002228		0.7862	0.0002796		0.4614	0.0001997		1.111	0.0001702				6.611	1.5473											22.3633	0.7086													22.3691
0.79	0.000406		0.4632	0.000167314		0.4653	0.0002096		0.79	0.0002236		0.7892	0.0002798		0.4624	0.0001998		1.116	0.000173				7.0554	1.5373											22.5022	0.7107													22.5081
0.793	0.0004051		0.4646	0.00017807		0.466	0.0001907		0.793	0.0002246		0.7922	0.0002801		0.4634	0.0002006		1.121	0.0001749				7.5555	1.5268											22.6411	0.7127													22.647
0.796	0.0004054		0.4655	0.000176191		0.4675	0.000211		0.796	0.0002247		0.7952	0.0002797		0.4644	0.0002007		1.126	0.0001824				8.0556	1.5163											22.78	0.7148													22.7859
0.799	0.0004049		0.466	0.000165888		0.4682	0.0002079		0.799	0.0002256		0.7982	0.0002795		0.4654	0.000201		1.131	0.000189				8.3333	1.511											22.9189	0.7169													22.9248
0.802	0.0004044		0.4672	0.000177746		0.4691	0.0001901		0.802	0.0002255		0.8012	0.0002797		0.4664	0.0002013		1.136	0.0002004				8.8332	1.5001											23.0578	0.7187													23.0638
0.805	0.0004056		0.4687	0.00018643		0.4703	0.0002114		0.805	0.0002263		0.8042	0.0002791		0.4674	0.0002017		1.141	0.0002099				9.3888	1.4896											23.1967	0.7209													23.2027
0.808	0.0004075		0.4692	0.000183838		0.4713	0.0002086		0.808	0.0002269		0.8072	0.0002801		0.4684	0.0002019		1.146	0.0002283				9.9443	1.4791											23.3356	0.7229													23.3417
0.811	0.0004089		0.4705	0.000172044		0.4724	0.0002058		0.811	0.000228		0.8102	0.0002793		0.4694	0.0002023		1.15	0.0002418				10.4999	1.4688											23.4745	0.725													23.4806
0.814	0.0004078		0.4717	0.000193169		0.4735	0.0002056		0.814	0.0002297		0.8132	0.0002792		0.4704	0.0002024		1.156	0.0002695				11.1111	1.4583											23.6134	0.7271													23.6195
0.817	0.0004067		0.4723	0.000169582		0.474	0.0001903		0.817	0.0002303		0.8162	0.0002803		0.4714	0.0002028		1.161	0.0003009				11.7221	1.4481											23.7523	0.7289													23.7584
0.82	0.0004071		0.4736	0.000182153		0.4753	0.0001956		0.82	0.0002304		0.8192	0.0002795		0.4724	0.0002032		1.166	0.0003288				12.3332	1.4381											23.8912	0.731													23.8974
0.823	0.000406		0.4744	0.000171461		0.4762	0.000215		0.823	0.0002303		0.8222	0.0002795		0.4734	0.0002036		1.171	0.0003682				12.9999	1.4279											24.0301	0.7331													24.0363
0.826	0.0004055		0.4756	0.000173599		0.4769	0.0001957		0.826	0.0002312		0.8252	0.0002796		0.4744	0.0002038		1.176	0.0004253				13.722	1.4177											24.169	0.7351													24.1752
0.829	0.0004028		0.4764	0.000175154		0.4785	0.0002157		0.829	0.0002328		0.8282	0.0002796		0.4754	0.000204		1.181	0.0004684				14.4999	1.4074											24.3079	0.7372													24.3141
0.832	0.0004035		0.4773	0.000166795		0.4793	0.0002125		0.832	0.0002331		0.8312	0.0002796		0.4764	0.0002044		1.185	0.0005195				15.3332	1.3969											24.4468	0.7393													24.453
0.835	0.0004058		0.4787	0.000180338		0.4802	0.0001947		0.835	0.0002337		0.8342	0.000279		0.4774	0.0002045		1.191	0.0006026				16.2777	1.3864											24.5857	0.7411													24.592
0.838	0.0004054		0.4794	0.000180144		0.4812	0.0002149		0.838	0.0002345		0.8372	0.0002798		0.4784	0.0002047		1.196	0.0006803				16.6667	1.3826											24.7246	0.7432													24.7309
0.841	0.0004066		0.4804	0.000170878		0.482	0.0001961		0.841	0.000236		0.8402	0.0002801		0.4794	0.000205		1.201	0.0007533				17.6666	1.3721											24.8635	0.7453													24.8698
0.844	0.0004052		0.4815	0.000183838		0.4832	0.0002164		0.844	0.000238		0.8432	0.0002802		0.4804	0.0002053		1.206	0.0008443				18.7777	1.3619											25.0024	0.7474													25.0087
0.847	0.0004059		0.4824	0.00017347		0.4843	0.0002133		0.847	0.0002376		0.8462	0.0002794		0.4814	0.0002055		1.211	0.0009152				20	1.3519											25.1413	0.7494													25.1476
0.85	0.0004068		0.4831	0.000185976		0.4853	0.0002111		0.85	0.0002382		0.8492	0.0002795		0.4824	0.0002055		1.216	0.00102				21.2777	1.3417											25.2803	0.7513													25.2865
0.853	0.0004062		0.4842	0.000175802		0.4864	0.0002109		0.853	0.0002388		0.8522	0.0002799		0.4834	0.0002061		1.22	0.00111				22.7778	1.3315											25.4191	0.7534													25.4254
0.856	0.0004069		0.4856	0.00019764		0.4872	0.0002104		0.856	0.0002395		0.8552	0.0002796		0.4844	0.0002061		1.226	0.00121				24.4444	1.3213											25.5581	0.7554													25.5644
0.859	0.0004072		0.4862	0.000184097		0.488	0.0001944		0.859	0.0002404		0.8582	0.0002797		0.4854	0.0002063		1.231	0.00135				25	1.3178											25.6969	0.7575													25.7033
0.862	0.0004098		0.4875	0.000194854		0.4894	0.0002161		0.862	0.0002406		0.8612	0.0002805		0.4864	0.0002068		1.235	0.00142				26.9444	1.3076											25.8359	0.7596													25.8422
0.865	0.0004084		0.4887	0.00019265		0.4903	0.0002139		0.865	0.0002415		0.8642	0.0002804		0.4874	0.0002068		1.241	0.00155				29.1667	1.2974											25.9748	0.7614													25.9811
0.868	0.0004073		0.4892	0.000191419		0.491	0.0001975		0.868	0.0002419		0.8672	0.0002809		0.4884	0.0002072		1.246	0.00168				31.6667	1.2872											26.1137	0.7635													26.12
0.871	0.0004075		0.4902	0.000180792		0.4923	0.0002186		0.871	0.0002431		0.8702	0.0002805		0.4894	0.0002091		1.251	0.00176				33.3333	1.2816											26.2526	0.7656													26.2589
0.874	0.000409		0.4918	0.000202306		0.4934	0.0002158		0.874	0.0002451		0.8732	0.00028		0.4904	0.000209		1.255	0.00189				36.7776	1.2713											26.3915	0.7677													26.3979
0.877	0.0004077		0.4926	0.00018941		0.4943	0.0002136		0.877	0.0002449		0.8762	0.0002805		0.4914	0.0002091		1.26	0.00198				41.1111	1.2611											26.5304	0.7697													26.5368
0.88	0.0004092		0.4934	0.000189605		0.495	0.0001977		0.88	0.0002454		0.8792	0.0002814		0.4924	0.000209		1.266	0.00216				41.6667	1.2602											26.6693	0.7718													26.6757
0.8831	0.0004089		0.4945	0.000189929		0.4963	0.0002197		0.883	0.0002457		0.8822	0.0002816		0.4934	0.000209		1.271	0.00229				46.9999	1.25											26.8082	0.7736													26.8147
0.886	0.00041		0.4954	0.000189994		0.4975	0.0002164		0.886	0.000247		0.8852	0.0002818		0.4944	0.0002091		1.276	0.0024				50	1.245											26.9471	0.7757													26.9536
0.889	0.0004102		0.4965	0.000190577		0.4982	0.0002147		0.889	0.0002475		0.8882	0.0002821		0.4954	0.0002093		1.28	0.00252				57.2777	1.2348											27.086	0.7778													27.0925
0.892	0.0004103		0.4976	0.000190642		0.499	0.0001991		0.892	0.0002483		0.8912	0.0002818		0.4964	0.0002095		1.285	0.00266				58.3333	1.2335											27.2249	0.7799													27.2315
0.895	0.0004113		0.4985	0.00019116		0.5003	0.0002197		0.895	0.0002494		0.8942	0.0002825		0.4975	0.0002096		1.291	0.00281				66.3332	1.2233											27.3638	0.782													27.3704
0.898	0.0004108		0.4992	0.000181699		0.5014	0.0002174		0.898	0.0002507		0.8972	0.0002829		0.4985	0.0002099		1.296	0.00291				66.6667	1.223											27.5027	0.7838													27.5093
0.901	0.0004114		0.5005	0.000194724		0.5026	0.0002156		0.901	0.0002513		0.9002	0.0002832		0.4994	0.0002099		1.3	0.00301				75	1.2137											27.6416	0.7858													27.6482
0.904	0.0004135		0.5016	0.000193946		0.5033	0.0001997		0.904	0.0002518		0.9032	0.0002837		0.5005	0.00021		1.306	0.00312				83.3333	1.2044											27.7805	0.7879													27.7872
0.907	0.0004144		0.5026	0.000194335		0.5039	0.000205		0.907	0.0002545		0.9062	0.0002837		0.5014	0.0002103		1.311	0.00323				91.6667	1.1954											27.9194	0.79													27.9261
0.9101	0.0004142		0.5034	0.000184356		0.5049	0.0002086		0.91	0.0002545		0.9092	0.0002839		0.5024	0.0002105		1.316	0.00326				100	1.1858											28.0583	0.7921													28.065
0.913	0.0004155		0.5044	0.000187402		0.5062	0.0002269		0.913	0.0002551		0.9122	0.0002841		0.5034	0.0002105		1.321	0.00331				108.056	1.1755											28.1972	0.7939													28.204
0.916	0.0004165		0.5054	0.000189022		0.5075	0.0002219		0.916	0.0002552		0.9152	0.0002847		0.5044	0.0002108		1.325	0.00336				108.333	1.1752											28.3361	0.796													28.3429
0.919	0.000418		0.5061	0.000190512		0.5083	0.0002189		0.919	0.0002558		0.9182	0.0002847		0.5054	0.0002109		1.331	0.00337				115.556	1.165											28.475	0.7981													28.4818
0.922	0.0004197		0.5072	0.000191938		0.5089	0.0002021		0.922	0.0002573		0.9212	0.000285		0.5064	0.0002112		1.336	0.00342				116.667	1.1635											28.6139	0.8002													28.6207
0.925	0.0004203		0.5082	0.000203278		0.5104	0.0002234		0.925	0.000258		0.9242	0.0002859		0.5074	0.0002113		1.341	0.00336				122.111	1.1535											28.7528	0.8022													28.7596
0.928	0.0004203		0.5095	0.000200945		0.5111	0.0002202		0.928	0.0002584		0.9272	0.0002852		0.5084	0.0002115		1.346	0.00333				125	1.1473											28.8917	0.8043													28.8985
0.931	0.0004204		0.5106	0.000210082		0.512	0.0002032		0.931	0.0002589		0.9302	0.0002856		0.5094	0.0002118		1.351	0.00332				128.778	1.1371											29.0306	0.8061													29.0375
0.934	0.0004202		0.5114	0.000197122		0.5134	0.0002406		0.934	0.0002593		0.9332	0.0002857		0.5104	0.0002118		1.356	0.00327				131.389	1.1269											29.1695	0.8082													29.1764
0.937	0.0004209		0.5125	0.000197705		0.5142	0.0002146		0.937	0.0002621		0.9362	0.0002863		0.5114	0.000212		1.361	0.00321				133.333	1.117											29.3084	0.8103													29.3153
0.94	0.0004205		0.5133	0.000198029		0.5153	0.0002152		0.94	0.0002619		0.9392	0.0002866		0.5124	0.0002121		1.366	0.00313				134.778	1.1067											29.4473	0.8124													29.4542
0.943	0.0004219		0.5141	0.000198742		0.5163	0.0002161		0.943	0.0002625		0.9422	0.0002869		0.5134	0.0002124		1.371	0.00306				135.889	1.0962											29.5862	0.8144													29.5931
0.946	0.0004225		0.5157	0.000208786		0.5175	0.0002165		0.946	0.000263		0.9452	0.0002872		0.5144	0.0002128		1.376	0.00295				136.778	1.0856											29.7251	0.8163													29.7321
0.949	0.0004235		0.5167	0.000206453		0.5183	0.0002178		0.949	0.0002644		0.9482	0.0002871		0.5154	0.0002129		1.382	0.00291				137.5	1.0754											29.864	0.8183													29.871
0.952	0.0004242		0.5174	0.000195178		0.5191	0.0002026		0.952	0.0002652		0.9512	0.0002875		0.5164	0.000213		1.386	0.00282				138.111	1.0646											30.0029	0.8204													30.0099
0.955	0.0004246		0.5184	0.000197446		0.5205	0.0002238		0.955	0.0002654		0.9542	0.000288		0.5174	0.0002133		1.391	0.00273				138.667	1.0543											30.1418	0.8225													30.1489
0.958	0.0004263		0.5194	0.000198223		0.5214	0.0002219		0.958	0.0002668		0.9572	0.0002887		0.5184	0.0002132		1.396	0.00265				139.222	1.0435											30.2807	0.8246													30.2878
0.961	0.0004283		0.5205	0.00019939		0.5221	0.0002052		0.961	0.0002675		0.9602	0.0002891		0.5194	0.0002135		1.401	0.00261				139.722	1.0332											30.4196	0.8264													30.4267
0.964	0.0004271		0.5213	0.000200232		0.5229	0.0002105		0.964	0.0002676		0.9633	0.0002902		0.5204	0.0002137		1.407	0.00252				140.278	1.0224											30.5585	0.8284													30.5656
0.967	0.0004269		0.5226	0.000200686		0.5243	0.0002292		0.967	0.0002698		0.9663	0.0002895		0.5214	0.0002139		1.411	0.00244				140.778	1.0119											30.6974	0.8305													30.7046
0.97	0.0004281		0.5237	0.000211118		0.5251	0.0002261		0.97	0.0002696		0.9693	0.0002897		0.5224	0.000214		1.416	0.00237				141.278	1.0016											30.8364	0.8326													30.8435
0.973	0.0004286		0.5241	0.000189346		0.5262	0.0002232		0.973	0.0002701		0.9723	0.0002895		0.5234	0.000214		1.421	0.00231				141.667	0.9936											30.9752	0.8347													30.9824
0.976	0.0004288		0.5255	0.000203278		0.5276	0.0002377		0.976	0.0002711		0.9753	0.0002899		0.5244	0.0002145		1.426	0.00225				142.167	0.9836											31.1142	0.8368													31.1214
0.979	0.0004293		0.5265	0.00020561		0.5285	0.0002157		0.979	0.0002711		0.9783	0.0002899		0.5254	0.0002144		1.431	0.00218				142.722	0.9725											31.253	0.8385													31.2603
0.982	0.000431		0.5275	0.000205286		0.5293	0.0002171		0.982	0.0002718		0.9813	0.0002905		0.5264	0.0002146		1.436	0.00213				143.278	0.9616											31.392	0.8407													31.3992
0.985	0.0004308		0.5283	0.000204962		0.5299	0.000203		0.985	0.0002733		0.9843	0.0002908		0.5274	0.000215		1.441	0.00208				143.778	0.9514											31.5309	0.8427													31.5382
0.988	0.0004319		0.5294	0.000205157		0.5314	0.0002254		0.988	0.0002731		0.9873	0.000291		0.5284	0.0002148		1.446	0.00203				144.333	0.9409											31.6698	0.8448													31.6771
0.991	0.0004302		0.5307	0.000215525		0.5323	0.000223		0.991	0.0002736		0.9903	0.0002912		0.5294	0.0002151		1.451	0.00197				144.889	0.93											31.8087	0.8469													31.816
0.994	0.0004314		0.5315	0.000203213		0.5329	0.0002071		0.994	0.0002751		0.9933	0.0002914		0.5304	0.000215		1.456	0.00192				145.444	0.9192											31.9476	0.8487													31.9549
0.997	0.0004314		0.5323	0.00020425		0.5343	0.0002289		0.997	0.0002767		0.9963	0.0002918		0.5314	0.0002155		1.461	0.00186				146	0.9089											32.0865	0.8507													32.0939
1	0.0004323		0.5334	0.000204962		0.5353	0.0002257		1	0.0002759		0.9993	0.0002915		0.5324	0.0002155		1.466	0.00182				146.555	0.8981											32.2254	0.8528													32.2328
1.003	0.0004355		0.5346	0.000215266		0.5362	0.0002239		1.003	0.0002763		1.002	0.0002918		0.5334	0.0002157		1.471	0.00177				147.111	0.8875											32.3643	0.8549													32.3717
1.006	0.0004367		0.5355	0.000203926		0.5375	0.0002241		1.006	0.0002767		1.005	0.0002915		0.5344	0.0002158		1.476	0.00172				147.667	0.8773											32.5032	0.8569													32.5106
1.009	0.0004347		0.5363	0.000204898		0.5384	0.0002225		1.009	0.0002781		1.008	0.0002919		0.5354	0.0002156		1.481	0.00167				148.222	0.8668											32.6421	0.8588													32.6495
1.012	0.0004354		0.5375	0.00020574		0.5391	0.0002072		1.012	0.0002789		1.011	0.0002925		0.5364	0.0002159		1.486	0.00162				148.778	0.8565											32.781	0.8608													32.7885
1.015	0.0004354		0.5386	0.000216497		0.5399	0.0002136		1.015	0.0002794		1.014	0.0002921		0.5374	0.0002163		1.491	0.00157				149.389	0.8457											32.9199	0.8629													32.9273
1.018	0.0004348		0.5397	0.000204703		0.541	0.0002176		1.018	0.00028		1.017	0.0002925		0.5384	0.0002163		1.496	0.00152				149.944	0.8348											33.0588	0.865													33.0663
1.021	0.0004359		0.5407	0.000215849		0.5421	0.000235		1.021	0.0002812		1.02	0.0002931		0.5394	0.0002162		1.501	0.00148				150	0.8339											33.1977	0.867													33.2052
1.024	0.0004365		0.5411	0.00019453		0.5433	0.0002304		1.024	0.0002813		1.023	0.0002925		0.5404	0.0002166		1.506	0.00145				150.611	0.8231											33.3366	0.8688													33.3441
1.027	0.0004366		0.5423	0.000208721		0.5442	0.0002278		1.027	0.0002835		1.026	0.0002929		0.5414	0.0002167		1.511	0.00141				151.167	0.8128											33.4755	0.8709													33.483
1.03	0.0004367		0.5434	0.000209304		0.5454	0.0002259		1.03	0.0002828		1.029	0.0002928		0.5424	0.0002168		1.516	0.00138				151.778	0.802											33.6144	0.873													33.6219
1.033	0.0004381		0.5447	0.000219413		0.5461	0.0002255		1.033	0.000283		1.032	0.000293		0.5434	0.0002172		1.522	0.00136				152.389	0.7911											33.7533	0.8751													33.7609
1.036	0.0004369		0.5455	0.00020736		0.547	0.0002096		1.036	0.0002841		1.035	0.0002933		0.5444	0.0002172		1.527	0.00134				153	0.78											33.8922	0.8771													33.8998
1.039	0.0004389		0.5463	0.000208591		0.5484	0.0002302		1.039	0.0002847		1.038	0.000294		0.5454	0.0002173		1.531	0.0013				153.555	0.77											34.0311	0.8791													34.0387
1.042	0.0004378		0.5473	0.000209369		0.5495	0.0002289		1.042	0.0002851		1.041	0.0002942		0.5464	0.0002174		1.536	0.0013				154.167	0.7595											34.17	0.881													34.1776
1.045	0.0004385		0.5485	0.000219931		0.5499	0.0002116		1.045	0.0002857		1.044	0.0002938		0.5474	0.0002177		1.541	0.00129				154.778	0.749											34.3089	0.883													34.3165
1.048	0.0004384		0.5497	0.000218182		0.551	0.0002165		1.048	0.0002862		1.047	0.0002941		0.5484	0.0002175		1.546	0.00128				155.389	0.7384											34.4478	0.8851													34.4555
1.051	0.0004365		0.5505	0.00021695		0.5522	0.0002347		1.051	0.0002868		1.05	0.0002935		0.5494	0.0002181		1.551	0.00127				156	0.7279											34.5867	0.8872													34.5944
1.054	0.0004379		0.5515	0.000205999		0.5532	0.0002317		1.054	0.0002871		1.053	0.000293		0.5504	0.0002198		1.556	0.00129				156.611	0.7176											34.7256	0.8892													34.7333
1.057	0.0004397		0.5524	0.000218246		0.5541	0.0002284		1.057	0.0002883		1.056	0.0002928		0.5514	0.0002193		1.561	0.00128				157.222	0.7068											34.8645	0.891													34.8722
1.06	0.0004398		0.5533	0.00020749		0.5553	0.0002277		1.06	0.0002899		1.059	0.0002942		0.5524	0.0002194		1.566	0.00129				157.889	0.6959											35.0034	0.8931													35.0111
1.063	0.0004408		0.5546	0.000219154		0.5562	0.0002263		1.063	0.0002898		1.062	0.0002937		0.5534	0.0002192		1.571	0.0013				158.333	0.6882											35.1423	0.8951													35.15
1.066	0.0004405		0.5552	0.000218052		0.5572	0.000227		1.066	0.0002896		1.065	0.0002939		0.5544	0.0002192		1.576	0.0013				159	0.6773											35.2812	0.8972													35.289
1.069	0.0004425		0.5564	0.000207619		0.5585	0.0002262		1.069	0.0002908		1.068	0.0002944		0.5554	0.0002192		1.581	0.00132				159.611	0.6671											35.4201	0.8993													35.4279
1.072	0.0004414		0.5575	0.000229392		0.5594	0.0002269		1.072	0.0002915		1.071	0.0002942		0.5565	0.0002193		1.586	0.00134				160.278	0.6566											35.559	0.901													35.5668
1.075	0.000443		0.5583	0.000206064		0.5601	0.0002118		1.075	0.0002937		1.074	0.000295		0.5575	0.0002193		1.591	0.00136				160.944	0.6454											35.6979	0.9031													35.7057
1.078	0.0004422		0.5594	0.000228614		0.561	0.0002165		1.078	0.0002942		1.077	0.0002952		0.5584	0.0002191		1.596	0.00138				161.611	0.6346											35.8368	0.9052													35.8446
1.081	0.0004441		0.5605	0.000215266		0.5624	0.0002365		1.081	0.0002947		1.08	0.0002956		0.5594	0.0002192		1.601	0.0014				162.278	0.6237											35.9757	0.9072													35.9835
1.084	0.0004454		0.5617	0.000225893		0.5634	0.0002335		1.084	0.000297		1.083	0.0002961		0.5604	0.0002196		1.606	0.00142				162.944	0.6135											36.1146	0.9093													36.1224
1.087	0.0004479		0.5623	0.000213516		0.5643	0.0002156		1.087	0.0002978		1.086	0.0002971		0.5614	0.0002192		1.611	0.00144				163.611	0.6032											36.2535	0.9113													36.2614
1.09	0.0004496		0.5635	0.000215006		0.5653	0.0002352		1.09	0.0003005		1.089	0.0002973		0.5624	0.0002196		1.616	0.00146				164.278	0.593											36.3925	0.9131													36.4003
1.093	0.0004523		0.5644	0.000225893		0.566	0.0002171		1.093	0.000301		1.092	0.0002982		0.5634	0.0002196		1.621	0.00148				164.944	0.5828											36.5313	0.9152													36.5392
1.096	0.0004534		0.5656	0.000213386		0.5671	0.0002363		1.096	0.0003041		1.095	0.0003002		0.5644	0.0002199		1.626	0.0015				165.611	0.5726											36.6703	0.9172													36.6781
1.099	0.0004567		0.5665	0.000225115		0.5682	0.0002339		1.099	0.0003068		1.098	0.0003023		0.5654	0.0002197		1.631	0.0015				166.278	0.5626											36.8091	0.9193													36.817
1.102	0.000462		0.5674	0.000203472		0.5695	0.0002477		1.102	0.000309		1.101	0.000304		0.5665	0.0002201		1.636	0.00153				166.667	0.5567											36.9481	0.9213													36.9559
1.105	0.0004662		0.5686	0.000227513		0.5702	0.0002248		1.105	0.0003128		1.104	0.0003061		0.5674	0.0002201		1.641	0.00153				167.389	0.5459											37.0869	0.9231													37.0948
1.108	0.0004729		0.5694	0.000205351		0.5714	0.0002262		1.108	0.0003157		1.107	0.000309		0.5684	0.0002204		1.646	0.00153				168.111	0.5357											37.2259	0.9252													37.2338
1.111	0.0004801		0.5702	0.000218959		0.5722	0.0002269		1.111	0.0003205		1.11	0.0003127		0.5694	0.0002205		1.651	0.00154				168.778	0.5254											37.3648	0.9272													37.3727
1.114	0.0004904		0.5713	0.000208915		0.5734	0.0002277		1.114	0.0003258		1.113	0.0003162		0.5704	0.0002202		1.656	0.00155				169.555	0.5146											37.5037	0.9293													37.5116
1.117	0.0005018		0.5727	0.000231919		0.5744	0.0002286		1.117	0.0003307		1.116	0.0003221		0.5714	0.0002205		1.661	0.00155				170.333	0.5037											37.6426	0.9313													37.6505
1.12	0.000513		0.5737	0.000218506		0.5752	0.000229		1.12	0.0003387		1.119	0.0003266		0.5724	0.0002208		1.666	0.00154				171.055	0.4932											37.7815	0.9331													37.7894
1.123	0.0005265		0.5745	0.000218959		0.5763	0.000229		1.123	0.0003444		1.122	0.0003317		0.5734	0.0002207		1.671	0.00154				171.833	0.483											37.9204	0.9351													37.9283
1.126	0.0005445		0.5753	0.000209563		0.5772	0.0002289		1.126	0.0003534		1.125	0.0003378		0.5744	0.0002208		1.676	0.00153				172.555	0.473											38.0593	0.9372													38.0673
1.129	0.0005622		0.5765	0.000222782		0.5786	0.0002296		1.129	0.0003617		1.128	0.0003443		0.5754	0.0002213		1.681	0.00151				173.333	0.4622											38.1982	0.9392													38.2062
1.132	0.0005847		0.5775	0.000222264		0.5795	0.00023		1.132	0.0003713		1.131	0.0003516		0.5764	0.000221		1.686	0.0015				174.167	0.4516											38.3371	0.9413													38.3451
1.135	0.000611		0.5784	0.00022194		0.58	0.0002139		1.135	0.0003829		1.134	0.0003605		0.5774	0.0002214		1.691	0.00148				174.944	0.4414											38.476	0.9433													38.484
1.138	0.0006384		0.5792	0.000221875		0.5809	0.0002202		1.138	0.0003952		1.137	0.0003699		0.5784	0.0002216		1.696	0.00146				175	0.4408											38.6149	0.9451													38.6229
1.141	0.0006667		0.5803	0.000222134		0.5822	0.0002405		1.141	0.0004077		1.14	0.0003806		0.5794	0.0002215		1.701	0.00144				175.778	0.4303											38.7538	0.9472													38.7619
1.144	0.0007014		0.5814	0.000232178		0.5835	0.0002519		1.144	0.0004225		1.143	0.000393		0.5804	0.0002215		1.706	0.00142				176.611	0.42											38.8927	0.9492													38.9008
1.147	0.0007367		0.5825	0.00023004		0.5842	0.0002279		1.147	0.0004391		1.146	0.0004049		0.5814	0.0002216		1.711	0.00139				177.444	0.4095											39.0316	0.9513													39.0397
1.15	0.0007761		0.5837	0.000228226		0.5856	0.0002288		1.15	0.0004604		1.149	0.0004202		0.5824	0.0002216		1.716	0.00137				178.278	0.3993											39.1705	0.9534													39.1786
1.153	0.0008214		0.5847	0.000227124		0.5863	0.00023		1.153	0.0004785		1.152	0.0004357		0.5834	0.0002218		1.721	0.00135				179.111	0.3893											39.3094	0.9551													39.3175
1.156	0.0008764		0.5855	0.000216626		0.5873	0.000215		1.156	0.0005004		1.155	0.0004535		0.5844	0.000222		1.726	0.00131				180	0.3791											39.4483	0.9572													39.4565
1.159	0.000929		0.5864	0.00021857		0.5883	0.0002361		1.159	0.0005239		1.158	0.000473		0.5854	0.000222		1.731	0.00129				180.889	0.3689											39.5872	0.9592													39.5954
1.162	0.000998		0.5875	0.000220061		0.5891	0.0002194		1.162	0.0005491		1.161	0.0004942		0.5864	0.000222		1.736	0.00126				181.778	0.3586											39.7261	0.9613													39.7343
1.165	0.00106		0.5885	0.000221033		0.5901	0.0002368		1.165	0.0005788		1.164	0.0005172		0.5874	0.0002222		1.741	0.00123				182.722	0.3484											39.865	0.9633													39.8732
1.168	0.00114		0.5898	0.000221681		0.5913	0.0002345		1.168	0.0006108		1.167	0.0005428		0.5884	0.0002223		1.746	0.0012				183.333	0.3419											40.0039	0.9651													40.0122
1.171	0.00121		0.5907	0.000222394		0.5921	0.0002331		1.171	0.000646		1.17	0.0005716		0.5894	0.000222		1.751	0.00117				184.333	0.3317											40.1428	0.9672													40.1511
1.174	0.00129		0.5913	0.000213451		0.5933	0.0002327		1.174	0.0006834		1.173	0.0006013		0.5904	0.0002223		1.746	0.0009827				185.389	0.3208											40.2817	0.9692													40.29
1.177	0.00137		0.5923	0.000216173		0.5945	0.0002488		1.177	0.0007255		1.176	0.000635		0.5914	0.0002228		1.742	0.0008449				186.444	0.3106											40.4206	0.9713													40.429
1.18	0.00146		0.5934	0.000228355		0.5952	0.0002268		1.18	0.0007738		1.179	0.0006709		0.5924	0.0002227		1.737	0.0007616				187.555	0.3004											40.5595	0.9734													40.5679
1.183	0.00155		0.5945	0.000227642		0.5963	0.0002294		1.183	0.0008201		1.182	0.0007099		0.5934	0.0002229		1.731	0.000655				187.611	0.3											40.6984	0.9754													40.7068
1.186	0.00166		0.5957	0.000227124		0.5971	0.0002299		1.186	0.0008721		1.185	0.0007493		0.5944	0.0002231		1.726	0.0005953																40.8373	0.9772													40.8457
1.189	0.00177		0.5965	0.000226994		0.5982	0.0002315		1.189	0.0009278		1.188	0.0007929		0.5954	0.000223		1.721	0.0005287																40.9762	0.9793													40.9847
1.192	0.00188		0.5973	0.000216756		0.5994	0.0002328		1.192	0.0009853		1.191	0.000841		0.5964	0.0002228		1.716	0.0004721																41.1151	0.9813													41.1236
1.195	0.00199		0.5986	0.000229392		0.6002	0.0002328		1.195	0.00105		1.194	0.0008905		0.5974	0.0002232		1.711	0.0004276																41.254	0.9834													41.2625
1.198	0.0021		0.5997	0.000228679		0.6009	0.0002178		1.198	0.00111		1.197	0.000945		0.5984	0.0002231		1.706	0.0003724																41.3929	0.9854													41.4015
1.201	0.00223		0.6005	0.000228614		0.6022	0.000239		1.201	0.00118		1.2	0.001		0.5994	0.0002233		1.702	0.0003269																41.5318	0.9872													41.5404
1.204	0.00235		0.6009	0.000218311		0.6031	0.0002367		1.204	0.00125		1.203	0.00106		0.6004	0.0002236		1.696	0.0002781																41.6707	0.9893													41.6793
1.207	0.00247		0.6027	0.000230818		0.6044	0.0002356		1.207	0.00133		1.206	0.00112		0.6014	0.0002234		1.691	0.0002384																41.8096	0.9914													41.8183
1.21	0.0026		0.6037	0.00023989		0.6052	0.0002349		1.21	0.0014		1.209	0.00118		0.6024	0.0002236		1.686	0.0002083																41.9486	0.9934													41.9572
1.213	0.00272		0.6045	0.00021721		0.6059	0.0002193		1.213	0.00148		1.212	0.00124		0.6034	0.000224		1.681	0.0001769																42.0874	0.9955													42.0961
1.216	0.00284		0.6052	0.00023017		0.6072	0.0002412		1.216	0.00156		1.215	0.00131		0.6044	0.000224		1.676	0.0001543																42.2264	0.9973													42.2351
1.219	0.00297		0.6063	0.000219672		0.6085	0.0002381		1.219	0.00163		1.218	0.00137		0.6054	0.000224		1.671	0.0001322																42.3652	0.9994													42.374
1.222	0.0031		0.6076	0.000242093		0.6091	0.0002368		1.222	0.00171		1.221	0.00143		0.6064	0.0002239		1.666	0.0001158																42.5042	1.0014													42.5129
1.225	0.0032		0.6081	0.000229068		0.61	0.0002209		1.225	0.00178		1.224	0.00149		0.6074	0.000224		1.661	0.0001023																42.643	1.0035													42.6518
1.228	0.0033		0.6096	0.000238982		0.6111	0.0002402		1.228	0.00186		1.227	0.00154		0.6084	0.0002242		1.656	9.18e-05																42.782	1.0056													42.7908
1.231	0.0034		0.6109	0.000246499		0.6122	0.0002388		1.231	0.00192		1.23	0.0016		0.6094	0.0002241		1.651	8.027e-05																42.9209	1.0076													42.9297
1.234	0.0035		0.6116	0.000232826		0.6131	0.0002371		1.234	0.00199		1.233	0.00164		0.6104	0.0002243		1.646	5.834e-05																43.0598	1.0094													43.0686
1.237	0.00359		0.6127	0.000222847		0.6142	0.0002361		1.237	0.00205		1.236	0.00169		0.6114	0.0002244		1.641	1.252e-05																43.1987	1.0115													43.2075
1.24	0.00366		0.6135	0.000224791		0.6152	0.0002355		1.24	0.00211		1.239	0.00173		0.6124	0.000226		1.636	-6.373e-05																43.3376	1.0136													43.3465
1.243	0.00373		0.6147	0.000216562		0.6163	0.0002355		1.243	0.00217		1.242	0.00177		0.6135	0.0002259		1.631	-0.0001094																43.4765	1.0156													43.4854
1.246	0.00379		0.6155	0.000229781		0.6172	0.0002351		1.246	0.00222		1.245	0.0018		0.6144	0.0002256		1.626	-0.0002615																43.6154	1.0177													43.6243
1.249	0.00383		0.6162	0.000210082		0.6182	0.0002345		1.249	0.00227		1.248	0.00183		0.6154	0.0002248		1.621	-0.0003366																43.7543	1.0195													43.7633
1.252	0.00387		0.6171	0.000235094		0.6192	0.0002342		1.252	0.0023		1.251	0.00186		0.6164	0.0002248		1.616	-0.0004305																43.8932	1.0216													43.9022
1.255	0.00389		0.6182	0.000224014		0.6201	0.0002348		1.255	0.00233		1.254	0.00188		0.6174	0.0002252		1.611	-0.0005032																44.0321	1.0236													44.0411
1.258	0.00391		0.6195	0.000245916		0.6211	0.0002362		1.258	0.00236		1.257	0.00189		0.6184	0.0002252		1.606	-0.0005848																44.171	1.0257													44.1801
1.261	0.00394		0.6204	0.000232049		0.6222	0.0002363		1.261	0.00238		1.26	0.00191		0.6194	0.0002247		1.601	-0.0006459																44.3099	1.0278													44.319
1.264	0.00393		0.6214	0.000241963		0.6233	0.0002358		1.264	0.00239		1.263	0.00192		0.6204	0.0002253		1.596	-0.0007204																44.4488	1.0296													44.4579
1.267	0.00391		0.6223	0.00023004		0.6241	0.0002372		1.267	0.0024		1.266	0.00193		0.6214	0.0002254		1.591	-0.0007567																44.5877	1.0317													44.5968
1.27	0.00387		0.6236	0.000240602		0.6248	0.0002213		1.27	0.0024		1.269	0.00194		0.6224	0.0002253		1.586	-0.0008219																44.7266	1.0337													44.7358
1.273	0.00382		0.6246	0.000238918		0.6261	0.000243		1.273	0.00241		1.272	0.00194		0.6234	0.0002254		1.581	-0.0008481																44.8655	1.0358													44.8747
1.276	0.00376		0.6254	0.000227837		0.6275	0.0002568		1.276	0.0024		1.275	0.00194		0.6244	0.0002253		1.576	-0.0009339																45.0044	1.0379													45.0136
1.279	0.0037		0.6262	0.000229198		0.6283	0.0002339		1.279	0.00238		1.278	0.00193		0.6254	0.0002254		1.571	-0.0009266																45.1433	1.0399													45.1526
1.282	0.00363		0.6272	0.000230429		0.6292	0.0002344		1.282	0.00236		1.281	0.00193		0.6264	0.0002257		1.566	-0.000988																45.2822	1.0417													45.2915
1.285	0.00357		0.6284	0.000241445		0.6302	0.0002348		1.285	0.00234		1.284	0.00192		0.6274	0.0002256		1.561	-0.0009862																45.4211	1.0438													45.4304
1.288	0.00349		0.6294	0.000239436		0.631	0.0002365		1.288	0.00232		1.287	0.00191		0.6284	0.000226		1.556	-0.00102																45.56	1.0459													45.5694
1.291	0.00342		0.6304	0.00023827		0.6324	0.0002366		1.291	0.0023		1.29	0.00191		0.6294	0.0002258		1.551	-0.00102																45.6989	1.048													45.7083
1.294	0.00334		0.6314	0.000237557		0.6333	0.0002533		1.294	0.00227		1.293	0.00189		0.6304	0.000226		1.546	-0.00102																45.8378	1.05													45.8472
1.297	0.00326		0.6324	0.000236974		0.634	0.0002174		1.297	0.00224		1.296	0.00188		0.6314	0.000226		1.541	-0.00102																45.9767	1.0518													45.9861
1.3	0.00319		0.6337	0.000236714		0.6352	0.0002395		1.3	0.00221		1.299	0.00187		0.6324	0.0002259		1.536	-0.00102																46.1156	1.0539													46.1251
1.303	0.00312		0.6346	0.000236585		0.6362	0.0002388		1.303	0.00219		1.302	0.00185		0.6334	0.0002261		1.531	-0.0009816																46.2545	1.0559													46.264
1.306	0.00306		0.6352	0.000226217		0.6374	0.0002385		1.306	0.00216		1.305	0.00184		0.6344	0.0002263		1.526	-0.0009735																46.3934	1.058													46.4029
1.309	0.00299		0.6365	0.000228679		0.6384	0.0002381		1.309	0.00213		1.308	0.00182		0.6354	0.000226		1.521	-0.0009387																46.5323	1.0601													46.5419
1.312	0.00292		0.6374	0.000240343		0.6393	0.0002233		1.312	0.0021		1.311	0.0018		0.6364	0.0002261		1.516	-0.0008746																46.6712	1.0619													46.6808
1.315	0.00286		0.6382	0.000229522		0.64	0.0002287		1.315	0.00207		1.314	0.00179		0.6374	0.0002263		1.511	-0.0008535																46.8101	1.064													46.8197
1.318	0.0028		0.6395	0.000240667		0.6408	0.0002169		1.318	0.00204		1.317	0.00177		0.6384	0.0002264		1.506	-0.0008054																46.949	1.066													46.9587
1.321	0.00275		0.6406	0.000240084		0.6422	0.000257		1.321	0.00202		1.32	0.00175		0.6394	0.0002264		1.501	-0.0007437																47.0879	1.0681													47.0976
1.324	0.00269		0.6414	0.000238594		0.6428	0.0002343		1.324	0.00199		1.323	0.00173		0.6404	0.0002264		1.496	-0.0006931																47.2268	1.0702													47.2365
1.327	0.00265		0.6423	0.000228744		0.6441	0.0002518		1.327	0.00197		1.326	0.00171		0.6414	0.0002265		1.491	-0.0006399																47.3657	1.0722													47.3754
1.33	0.0026		0.6435	0.000240667		0.6452	0.0002461		1.33	0.00194		1.329	0.00169		0.6424	0.0002266		1.486	-0.0005839																47.5046	1.074													47.5144
1.333	0.00256		0.6447	0.000239825		0.6461	0.0002435		1.333	0.00192		1.332	0.00167		0.6434	0.0002267		1.481	-0.0005196																47.6435	1.0761													47.6533
1.336	0.00253		0.6457	0.000239306		0.6473	0.000242		1.336	0.00189		1.335	0.00165		0.6444	0.0002268		1.476	-0.0004692																47.7825	1.0781													47.7922
1.339	0.00249		0.6463	0.000228679		0.6484	0.0002413		1.339	0.00187		1.338	0.00164		0.6454	0.0002268		1.471	-0.0004121																47.9213	1.0802													47.9311
1.342	0.00246		0.6474	0.000231077		0.649	0.0002251		1.342	0.00185		1.341	0.00162		0.6464	0.0002267		1.466	-0.0003688																48.0603	1.0823													48.07
1.345	0.00243		0.6486	0.000242806		0.6499	0.0002308		1.345	0.00182		1.344	0.0016		0.6474	0.0002266		1.461	-0.0003273																48.1991	1.084													48.2089
1.348	0.0024		0.6492	0.000231466		0.6512	0.0002503		1.348	0.0018		1.347	0.00159		0.6484	0.0002271		1.456	-0.0002844																48.3381	1.0861													48.3479
1.351	0.00237		0.6506	0.000233474		0.6522	0.0002469		1.351	0.00178		1.35	0.00157		0.6494	0.0002269		1.451	-0.000266																48.477	1.0881													48.4868
1.354	0.00235		0.6515	0.00024449		0.653	0.0002437		1.354	0.00176		1.353	0.00156		0.6504	0.000227		1.446	-0.0002265																48.6159	1.0902													48.6257
1.357	0.00232		0.6523	0.000223042		0.6542	0.0002423		1.357	0.00173		1.356	0.00154		0.6514	0.0002274		1.441	-0.0002139																48.7548	1.0922													48.7646
1.36	0.0023		0.6534	0.000246953		0.6554	0.0002582		1.36	0.00171		1.359	0.00152		0.6524	0.0002272		1.436	-0.0001924																48.8937	1.0941													48.9036
1.363	0.00228		0.6542	0.00022505		0.6561	0.0002358		1.363	0.00169		1.362	0.0015		0.6534	0.0002272		1.431	-0.0001834																49.0326	1.0961													49.0425
1.366	0.00226		0.6553	0.000248378		0.6571	0.0002374		1.366	0.00166		1.365	0.00149		0.6544	0.0002274		1.426	-0.0001783																49.1715	1.0981													49.1814
1.369	0.00224		0.6564	0.000236196		0.6582	0.0002389		1.369	0.00164		1.368	0.00147		0.6554	0.0002275		1.421	-0.0001768																49.3104	1.1002													49.3203
1.372	0.00222		0.6576	0.000247147		0.6592	0.0002395		1.372	0.00162		1.371	0.00146		0.6564	0.0002273		1.416	-0.0001736																49.4493	1.1022													49.4593
1.375	0.0022		0.6583	0.000235289		0.6601	0.000241		1.375	0.00159		1.374	0.00144		0.6574	0.0002271		1.411	-0.0001797																49.5882	1.1042													49.5982
1.378	0.00218		0.6595	0.00023652		0.6612	0.0002406		1.378	0.00157		1.377	0.00142		0.6584	0.0002275		1.406	-0.0001872																49.7271	1.106													49.7371
1.381	0.00216		0.6602	0.000247601		0.6623	0.0002411		1.381	0.00155		1.38	0.00141		0.6594	0.0002276		1.401	-0.0002021																49.866	1.108													49.8761
1.384	0.00213		0.6613	0.000235872		0.6632	0.0002413		1.384	0.00152		1.383	0.00139		0.6604	0.0002276		1.396	-0.0002125																50.0049	1.1099													50.015
1.387	0.00212		0.6624	0.000257256		0.6639	0.0002261		1.387	0.0015		1.386	0.00137		0.6614	0.0002276		1.391	-0.0002314																50.1438	1.1119													50.1539
1.39	0.00209		0.6632	0.000232697		0.665	0.0002474		1.39	0.00148		1.389	0.00135		0.6624	0.0002278		1.386	-0.0002458																50.2827	1.1139													50.2928
1.393	0.00206		0.6645	0.000254988		0.6663	0.0002455		1.393	0.00146		1.392	0.00134		0.6634	0.0002278		1.381	-0.0002635																50.4216	1.1156													50.4318
1.396	0.00203		0.6655	0.000241834		0.6674	0.0002597		1.396	0.00144		1.395	0.00132		0.6644	0.000228		1.376	-0.0002726																50.5605	1.1176													50.5707
1.399	0.002		0.6664	0.000251683		0.668	0.0002228		1.399	0.00142		1.398	0.0013		0.6654	0.0002277		1.371	-0.0003129																50.6994	1.1195													50.7096
1.402	0.00197		0.6676	0.000239371		0.6696	0.0002446		1.402	0.0014		1.401	0.00129		0.6664	0.0002278		1.366	-0.0003302																50.8383	1.1215													50.8486
1.405	0.00193		0.6687	0.000250193		0.6701	0.0002442		1.405	0.00138		1.404	0.00127		0.6674	0.0002278		1.361	-0.0003673																50.9772	1.1234													50.9875
1.408	0.0019		0.6692	0.000228031		0.6711	0.0002282		1.408	0.00136		1.407	0.00126		0.6684	0.0002281		1.356	-0.0003898																51.1161	1.1251													51.1264
1.411	0.00187		0.6706	0.000242093		0.6725	0.0002654		1.411	0.00135		1.41	0.00124		0.6694	0.000228		1.351	-0.000426																51.255	1.1269													51.2654
1.414	0.00183		0.6713	0.000242287		0.6733	0.0002418		1.414	0.00133		1.413	0.00123		0.6704	0.0002282		1.346	-0.0004638																51.3939	1.1288													51.4043
1.417	0.0018		0.6722	0.000232438		0.6742	0.0002407		1.417	0.00132		1.416	0.00121		0.6714	0.0002282		1.341	-0.0005137																51.5328	1.1306													51.5432
1.42	0.00176		0.6736	0.000244555		0.6753	0.000243		1.42	0.00131		1.419	0.0012		0.6724	0.0002281		1.336	-0.0005553																51.6717	1.1324													51.6821
1.423	0.00173		0.6744	0.000244361		0.6762	0.0002426		1.423	0.00131		1.422	0.00119		0.6734	0.00023		1.331	-0.0006104																51.8106	1.1342													51.8211
1.426	0.0017		0.6753	0.000233604		0.6771	0.0002424		1.426	0.0013		1.425	0.00119		0.6744	0.0002296		1.326	-0.000647																51.9495	1.1358													51.96
1.429	0.00166		0.6765	0.000245851		0.6784	0.0002437		1.429	0.0013		1.428	0.00118		0.6754	0.0002296		1.321	-0.0007223																52.0884	1.1375													52.0989
1.432	0.00163		0.6775	0.000235094		0.6793	0.000259		1.432	0.0013		1.431	0.00117		0.6764	0.0002294		1.316	-0.000764																52.2273	1.1392													52.2378
1.435	0.0016		0.6786	0.000247406		0.6799	0.0002225		1.435	0.00129		1.434	0.00117		0.6774	0.0002292		1.311	-0.0008364																52.3662	1.1409													52.3767
1.438	0.00157		0.6791	0.000236196		0.6814	0.0002617		1.438	0.00129		1.437	0.00116		0.6784	0.0002291		1.306	-0.0008993																52.5051	1.1425													52.5157
1.441	0.00155		0.6801	0.000238205		0.6821	0.0002397		1.441	0.0013		1.44	0.00116		0.6794	0.0002291		1.301	-0.0009675																52.644	1.144													52.6546
1.444	0.00153		0.6816	0.000249026		0.6831	0.0002415		1.444	0.00131		1.443	0.00116		0.6804	0.0002289		1.296	-0.00104																52.7829	1.1456													52.7935
1.447	0.00153		0.6823	0.000248443		0.6844	0.0002426		1.447	0.00131		1.446	0.00116		0.6814	0.0002291		1.291	-0.00112																52.9218	1.1471													52.9325
1.45	0.00151		0.6834	0.000237168		0.6851	0.0002427		1.45	0.00132		1.449	0.00116		0.6824	0.000229		1.286	-0.00122																53.0607	1.1487													53.0714
1.453	0.00149		0.6845	0.000249221		0.686	0.0002282		1.453	0.00133		1.452	0.00116		0.6834	0.0002291		1.282	-0.0013																53.1996	1.1502													53.2103
1.456	0.00148		0.6852	0.00023814		0.6876	0.0002498		1.456	0.00135		1.455	0.00117		0.6844	0.000229		1.277	-0.00141																53.3386	1.1515													53.3492
1.459	0.00146		0.6863	0.000249674		0.6884	0.0002474		1.459	0.00136		1.458	0.00117		0.6854	0.000229		1.271	-0.00154																53.4774	1.153													53.4882
1.462	0.00145		0.6873	0.000248573		0.6888	0.0002163		1.462	0.00138		1.461	0.00118		0.6864	0.0002292		1.266	-0.00165																53.6164	1.1544													53.6271
1.465	0.00143		0.6887	0.000247342		0.6899	0.0002412		1.465	0.0014		1.464	0.00118		0.6874	0.0002289		1.261	-0.00178																53.7552	1.1558													53.766
1.468	0.00142		0.6895	0.000247082		0.6912	0.0002584		1.468	0.00142		1.467	0.00119		0.6884	0.0002291		1.256	-0.00191																53.8942	1.1572													53.9049
1.471	0.00141		0.6901	0.00023652		0.6925	0.000253		1.471	0.00144		1.47	0.0012		0.6894	0.0002291		1.252	-0.00204																54.0331	1.1586													54.0438
1.474	0.00139		0.6913	0.000238788		0.6933	0.0002496		1.474	0.00146		1.473	0.00122		0.6904	0.0002294		1.247	-0.00221																54.172	1.1597													54.1828
1.477	0.00138		0.692	0.000250517		0.6939	0.0002324		1.477	0.00149		1.476	0.00123		0.6914	0.000229		1.241	-0.00239																54.3109	1.1611													54.3217
1.48	0.00137		0.6934	0.000239566		0.6954	0.0002534		1.48	0.00151		1.479	0.00124		0.6924	0.0002291		1.236	-0.00256																54.4498	1.1623													54.4606
1.483	0.00135		0.6948	0.00026095		0.6963	0.0002496		1.483	0.00154		1.482	0.00126		0.6934	0.0002297		1.231	-0.00273																54.5887	1.1636													54.5995
1.486	0.00133		0.6951	0.000237038		0.6969	0.0002333		1.486	0.00158		1.485	0.00128		0.6944	0.0002292		1.226	-0.00289																54.7276	1.1648													54.7384
1.489	0.00132		0.6961	0.000239566		0.6983	0.000253		1.489	0.00161		1.488	0.00129		0.6954	0.0002291		1.222	-0.00307																54.8665	1.1658													54.8773
1.492	0.0013		0.6971	0.000251294		0.6991	0.00025		1.492	0.00164		1.491	0.00131		0.6964	0.0002294		1.216	-0.00324																55.0054	1.167													55.0163
1.495	0.00127		0.6984	0.000250322		0.7001	0.0002487		1.495	0.00168		1.494	0.00133		0.6974	0.0002294		1.211	-0.00344																55.1443	1.1682													55.1552
1.498	0.00125		0.6995	0.00025907		0.7012	0.0002466		1.498	0.00172		1.497	0.00136		0.6984	0.0002294		1.207	-0.00357																55.2832	1.1693													55.2941
1.501	0.00122		0.7005	0.000245981		0.7021	0.0002474		1.501	0.00176		1.5	0.00138		0.6994	0.0002296		1.202	-0.00372																55.4221	1.1704													55.433
1.504	0.00119		0.7017	0.000257191		0.7034	0.0002461		1.504	0.0018		1.503	0.00141		0.7004	0.0002297		1.196	-0.00388																55.561	1.1713													55.5719
1.507	0.00117		0.7025	0.00024449		0.7043	0.0002465		1.507	0.00184		1.506	0.00144		0.7014	0.0002296		1.191	-0.00395																55.6999	1.1724													55.7109
1.51	0.00115		0.7034	0.000245333		0.705	0.0002316		1.51	0.00188		1.509	0.00147		0.7024	0.0002298		1.186	-0.00402																55.8388	1.1734													55.8498
1.513	0.00112		0.7045	0.000246694		0.7066	0.0002532		1.513	0.00193		1.512	0.0015		0.7034	0.0002297		1.181	-0.00403																55.9777	1.1744													55.9887
1.516	0.0011		0.7056	0.00024637		0.7072	0.00025		1.516	0.00198		1.515	0.00153		0.7044	0.0002298		1.176	-0.00402																56.1166	1.1754													56.1276
1.519	0.00109		0.7068	0.000247406		0.7079	0.000234		1.519	0.00203		1.518	0.00157		0.7054	0.0002296		1.171	-0.00391																56.2555	1.1763													56.2666
1.522	0.00107		0.7074	0.000237622		0.7094	0.0002548		1.522	0.00207		1.521	0.0016		0.7064	0.0002298		1.165	-0.00381																56.3944	1.1772													56.4055
1.525	0.00105		0.7085	0.000240343		0.7103	0.0002512		1.525	0.00212		1.524	0.00164		0.7074	0.0002301		1.161	-0.00361																56.5333	1.1782													56.5444
1.528	0.00104		0.7094	0.000242158		0.711	0.000234		1.528	0.00217		1.527	0.00168		0.7084	0.0002299		1.156	-0.0034																56.6722	1.1791													56.6834
1.531	0.00102		0.71	0.000243324		0.7122	0.0002553		1.531	0.00222		1.53	0.00172		0.7094	0.00023		1.15	-0.00317																56.8111	1.18													56.8223
1.534	0.00101		0.7112	0.000244685		0.7131	0.0002511		1.534	0.00227		1.533	0.00176		0.7104	0.00023		1.145	-0.00294																56.95	1.1809													56.9612
1.537	0.0009963		0.7124	0.00026568		0.7143	0.0002505		1.537	0.00232		1.536	0.00181		0.7114	0.0002299		1.14	-0.00264																57.0889	1.1817													57.1001
1.54	0.0009838		0.7133	0.000250906		0.715	0.0002493		1.54	0.00236		1.539	0.00185		0.7124	0.0002301		1.135	-0.00236																57.2278	1.1825													57.239
1.543	0.0009755		0.7144	0.00026095		0.7162	0.0002482		1.543	0.00241		1.542	0.0019		0.7134	0.00023		1.13	-0.00207																57.3667	1.1834													57.3779
1.546	0.0009649		0.7157	0.000257904		0.7176	0.0002635		1.546	0.00246		1.545	0.00194		0.7144	0.0002301		1.125	-0.00173																57.5056	1.1842													57.5169
1.549	0.0009562		0.7164	0.000256673		0.7183	0.0002419		1.549	0.00251		1.548	0.00199		0.7154	0.0002297		1.12	-0.00143																57.6445	1.185													57.6558
1.552	0.0009475		0.7175	0.000245009		0.7189	0.0002292		1.552	0.00256		1.551	0.00204		0.7164	0.0002298		1.115	-0.00109																57.7834	1.1857													57.7947
1.555	0.0009404		0.7186	0.000256608		0.7203	0.0002514		1.555	0.0026		1.554	0.00208		0.7174	0.0002302		1.11	-0.0008022																57.9223	1.1864													57.9337
1.558	0.0009331		0.7195	0.000245462		0.7211	0.0002497		1.558	0.00265		1.557	0.00213		0.7184	0.0002303		1.105	-0.0005606																58.0612	1.1872													58.0726
1.561	0.0009272		0.7204	0.000246629		0.7221	0.0002495		1.561	0.00269		1.56	0.00218		0.7194	0.0002305		1.1	-0.0004005																58.2001	1.1879													58.2115
1.564	0.0009197		0.7216	0.000247601		0.7232	0.0002484		1.564	0.00273		1.563	0.00223		0.7204	0.0002303		1.096	-0.0003139																58.339	1.1887													58.3505
1.567	0.0009167		0.7226	0.000248508		0.7243	0.0002497		1.567	0.00276		1.566	0.00227		0.7214	0.0002302		1.091	-0.0002668																58.4779	1.1893													58.4894
1.57	0.0009099		0.7234	0.000238594		0.7251	0.0002485		1.57	0.0028		1.569	0.00232		0.7224	0.0002304		1.086	-0.0002421																58.6168	1.19													58.6283
1.573	0.0009054		0.7241	0.000242352		0.7261	0.0002492		1.573	0.00283		1.572	0.00236		0.7234	0.0002303		1.081	-0.0002188																58.7557	1.1907													58.7672
1.576	0.0009208		0.7252	0.000243907		0.7272	0.0002497		1.576	0.00286		1.575	0.00241		0.7244	0.0002305		1.076	-0.0002098																58.8947	1.1914													58.9062
1.579	0.0009156		0.7266	0.000255571		0.728	0.0002486		1.579	0.0029		1.579	0.00246		0.7254	0.0002306		1.071	-0.0002021																59.0335	1.1921													59.0451
1.582	0.0009074		0.7274	0.000254534		0.7292	0.000249		1.582	0.00292		1.582	0.0025		0.7264	0.0002306		1.066	-0.0001933																59.1725	1.1928													59.184
1.585	0.0009033		0.7283	0.000243842		0.7304	0.0002644		1.585	0.00295		1.585	0.00254		0.7274	0.0002306		1.061	-0.0001886																59.3113	1.1934													59.323
1.588	0.0009017		0.729	0.00025596		0.7311	0.0002427		1.588	0.00297		1.588	0.00258		0.7284	0.0002306		1.056	-0.0001847																59.4503	1.194													59.4619
1.591	0.000898		0.7304	0.000254405		0.7321	0.0002454		1.591	0.00299		1.591	0.00261		0.7294	0.0002306		1.051	-0.0001817																59.5892	1.1947													59.6008
1.594	0.0008959		0.7316	0.000274558		0.7332	0.0002469		1.594	0.00301		1.594	0.00265		0.7304	0.0002306		1.046	-0.0001776																59.7281	1.1953													59.7398
1.597	0.0008952		0.7327	0.000248767		0.7342	0.0002472		1.597	0.00303		1.597	0.00268		0.7314	0.0002305		1.041	-0.000178																59.867	1.1959													59.8787
1.6	0.0008945		0.7336	0.000260172		0.7351	0.0002477		1.6	0.00305		1.6	0.00271		0.7324	0.000231		1.036	-0.0001744																60.0059	1.1964													60.0176
1.603	0.0008943		0.7341	0.00023801		0.7361	0.0002491		1.603	0.00307		1.603	0.00274		0.7334	0.0002306		1.031	-0.0001757																60.1448	1.1971													60.1565
1.606	0.0008932		0.7353	0.000251813		0.737	0.0002484		1.606	0.00308		1.606	0.00277		0.7344	0.0002323		1.026	-0.0001746																60.2837	1.1977													60.2955
1.609	0.0008921		0.7364	0.000252137		0.7382	0.0002495		1.609	0.00311		1.609	0.00279		0.7354	0.0002318		1.021	-0.0001745																60.4226	1.1982													60.4344
1.612	0.0008911		0.7374	0.000252526		0.7394	0.0002658		1.612	0.00312		1.612	0.00282		0.7364	0.0002313		1.016	-0.0001723																60.5615	1.1989													60.5733
1.615	0.0008905		0.7386	0.00025285		0.7404	0.000244		1.615	0.00314		1.615	0.00284		0.7374	0.0002314		1.011	-0.000175																60.7004	1.1994													60.7122
1.618	0.0008919		0.7393	0.000252526		0.7414	0.0002465		1.618	0.00315		1.618	0.00286		0.7384	0.0002316		1.006	-0.0001761																60.8393	1.1999													60.8512
1.621	0.000891		0.7401	0.000243		0.7421	0.0002324		1.621	0.00317		1.621	0.00288		0.7394	0.0002314		1.001	-0.0001754																60.9782	1.2005													60.9901
1.624	0.0008927		0.7413	0.000255247		0.7428	0.0002395		1.624	0.00319		1.624	0.00291		0.7404	0.0002313		0.9955	-0.0001759																61.1171	1.201													61.1291
1.627	0.0008926		0.7424	0.000255118		0.744	0.0002432		1.627	0.00321		1.627	0.00293		0.7414	0.0002312		0.9907	-0.0001744																61.256	1.2016													61.268
1.63	0.0008934		0.7431	0.000254794		0.7453	0.0002772		1.63	0.00323		1.63	0.00294		0.7424	0.000231		0.9864	-0.000174																61.3949	1.2021													61.4069
1.633	0.0008962		0.7443	0.000254599		0.7462	0.0002519		1.633	0.00325		1.633	0.00297		0.7434	0.0002313		0.9813	-0.0001761																61.5338	1.2026													61.5458
1.636	0.0008975		0.7458	0.000264708		0.7474	0.0002668		1.636	0.00328		1.635	0.00299		0.7444	0.000231		0.9758	-0.0001812																61.6727	1.2031													61.6848
1.639	0.0008998		0.7462	0.000252072		0.7483	0.0002442		1.639	0.00331		1.638	0.00301		0.7454	0.0002313		0.9708	-0.0001787																61.8116	1.2036													61.8237
1.642	0.0009006		0.7472	0.00024313		0.7491	0.0002479		1.642	0.00333		1.641	0.00303		0.7464	0.0002312		0.9657	-0.0001803																61.9505	1.2042													61.9626
1.645	0.0009035		0.7484	0.000266198		0.7503	0.000249		1.645	0.00336		1.645	0.00305		0.7474	0.0002311		0.9611	-0.0001794																62.0894	1.2047													62.1015
1.648	0.0009067		0.7493	0.000253238		0.7512	0.0002505		1.648	0.00338		1.647	0.00307		0.7484	0.0002312		0.9562	-0.0001817																62.2283	1.2051													62.2405
1.651	0.0009098		0.7507	0.000263606		0.7522	0.00025		1.651	0.0034		1.65	0.00309		0.7494	0.0002313		0.9509	-0.0001856																62.3672	1.2056													62.3794
1.654	0.0009138		0.751	0.000251554		0.7533	0.0002499		1.654	0.00343		1.653	0.00312		0.7504	0.0002312		0.946	-0.0001864																62.5061	1.2061													62.5183
1.657	0.0009185		0.7525	0.000253044		0.7543	0.0002507		1.657	0.00346		1.656	0.00314		0.7514	0.0002311		0.9409	-0.0001877																62.645	1.2066													62.6573
1.66	0.0009212		0.7536	0.000273586		0.7552	0.0002356		1.66	0.00348		1.66	0.00316		0.7524	0.0002311		0.9358	-0.0001892																62.7839	1.2071													62.7962
1.663	0.0009267		0.7544	0.000249415		0.7558	0.000241		1.663	0.0035		1.663	0.00318		0.7534	0.0002311		0.931	-0.0001907																62.9228	1.2075													62.9351
1.666	0.0009312		0.7557	0.000261079		0.7569	0.0002451		1.666	0.00353		1.666	0.00321		0.7544	0.0002313		0.9261	-0.0001905																63.0617	1.2079													63.0741
1.669	0.0009359		0.7563	0.000249739		0.7584	0.000279		1.669	0.00355		1.668	0.00323		0.7554	0.0002315		0.9211	-0.0001956																63.2006	1.2084													63.213
1.672	0.0009597		0.7572	0.000251748		0.7592	0.0002525		1.672	0.00357		1.671	0.00325		0.7564	0.0002316		0.9163	-0.0001942																63.3395	1.2089													63.3519
1.675	0.0009657		0.7585	0.000253433		0.76	0.0002523		1.675	0.00358		1.674	0.00327		0.7574	0.0002313		0.911	-0.0001988																63.4783	1.2094													63.4908
1.678	0.0009694		0.7595	0.00026406		0.7611	0.0002519		1.678	0.00359		1.678	0.00329		0.7584	0.0002314		0.906	-0.0002009																63.6173	1.2099													63.6298
1.681	0.0009789		0.7604	0.000252007		0.7623	0.0002665		1.681	0.0036		1.681	0.0033		0.7594	0.0002316		0.9008	-0.0002023																63.7561	1.2102													63.7687
1.684	0.0009888		0.7614	0.000263218		0.7631	0.0002457		1.684	0.0036		1.684	0.00331		0.7604	0.0002316		0.8958	-0.0002041																63.895	1.2107													63.9076
1.687	0.0009975		0.7626	0.000252331		0.7641	0.0002489		1.687	0.0036		1.686	0.00332		0.7614	0.0002317		0.8914	-0.0002032																64.0339	1.2111													64.0466
1.69	0.00101		0.7632	0.000262764		0.7652	0.00025		1.69	0.00359		1.689	0.00331		0.7624	0.0002315		0.8865	-0.0002058																64.1728	1.2116													64.1855
1.693	0.00102		0.7642	0.000241186		0.7665	0.0002509		1.693	0.00357		1.693	0.00331		0.7634	0.0002313		0.881	-0.0002104																64.3117	1.212													64.3244
1.696	0.00103		0.7656	0.000276631		0.767	0.0002519		1.696	0.00355		1.696	0.00328		0.7644	0.0002315		0.8757	-0.0002136																64.4506	1.2124													64.4633
1.699	0.00105		0.7662	0.000251294		0.7678	0.0002373		1.699	0.00352		1.699	0.00326		0.7654	0.0002318		0.8711	-0.0002122																64.5895	1.2128													64.6022
1.702	0.00106		0.7673	0.000262829		0.7693	0.0002737		1.702	0.00348		1.702	0.00321		0.7664	0.0002314		0.866	-0.0002137																64.7284	1.2133													64.7412
1.705	0.00108		0.7684	0.000261209		0.7701	0.000251		1.705	0.00343		1.705	0.00315		0.7674	0.0002315		0.8607	-0.0002179																64.8673	1.2137													64.8801
1.708	0.0011		0.7696	0.000261079		0.7711	0.0002521		1.708	0.00337		1.708	0.00308		0.7684	0.0002317		0.8558	-0.0002165																65.0061	1.2141													65.019
1.711	0.00112		0.7706	0.000259978		0.7721	0.0002522		1.711	0.0033		1.711	0.00299		0.7694	0.0002314		0.851	-0.000219																65.145	1.2145													65.1579
1.714	0.00114		0.7713	0.000249739		0.773	0.0002519		1.714	0.00321		1.713	0.00287		0.7704	0.000232		0.8463	-0.000218																65.284	1.2149													65.2969
1.717	0.00117		0.7722	0.000252331		0.7741	0.0002524		1.717	0.00311		1.717	0.00274		0.7714	0.0002318		0.8408	-0.0002239																65.4228	1.2153													65.4358
1.72	0.00119		0.7734	0.00025421		0.7753	0.0002684		1.72	0.003		1.72	0.00259		0.7724	0.0002317		0.8361	-0.0002248																65.5617	1.2157													65.5747
1.723	0.00122		0.7743	0.000265486		0.7763	0.000247		1.723	0.00289		1.722	0.00242		0.7734	0.0002319		0.831	-0.0002238																65.7006	1.2161													65.7137
1.726	0.00125		0.7753	0.000253757		0.7773	0.0002502		1.726	0.00278		1.725	0.00224		0.7744	0.0002315		0.826	-0.0002323																65.8395	1.2165													65.8526
1.729	0.00128		0.7763	0.000265421		0.7783	0.0002517		1.729	0.00267		1.729	0.00205		0.7754	0.000232		0.8213	-0.0002258																65.9784	1.2168													65.9915
1.732	0.00131		0.7774	0.000252914		0.7795	0.0002526		1.732	0.00257		1.732	0.00187		0.7764	0.0002317		0.8159	-0.0002333																66.1173	1.2173													66.1305
1.735	0.00135		0.7786	0.000265162		0.7804	0.0002536		1.735	0.00247		1.735	0.0017		0.7774	0.0002317		0.8111	-0.0002295																66.2561	1.2177													66.2694
1.738	0.00139		0.7793	0.000253822		0.7811	0.0002384		1.738	0.0024		1.738	0.00157		0.7784	0.0002318		0.8059	-0.0002335																66.395	1.2181													66.4083
1.741	0.00142		0.7803	0.000255118		0.782	0.000244		1.741	0.00234		1.741	0.00149		0.7794	0.0002319		0.8012	-0.000231																66.5339	1.2184													66.5472
1.744	0.00146		0.7811	0.000256608		0.7832	0.0002634		1.744	0.00231		1.744	0.00145		0.7804	0.0002321		0.796	-0.0002356																66.6728	1.2188													66.6862
1.747	0.00149		0.7821	0.000257321		0.7843	0.0002597		1.747	0.00229		1.747	0.00144		0.7814	0.000232		0.7909	-0.0002359																66.8117	1.2192													66.8251
1.75	0.00153		0.7832	0.000268013		0.7853	0.0002582		1.75	0.0023		1.75	0.00147		0.7824	0.0002322		0.7858	-0.000237																66.9506	1.2195													66.964
1.747	0.00107		0.7845	0.000266328		0.7861	0.0002566		1.747	0.00174		1.747	0.00103		0.7834	0.0002322		0.7807	-0.0002381																67.0895	1.2199													67.103
1.744	0.0008268		0.7854	0.000275076		0.7872	0.0002553		1.744	0.0014		1.744	0.0007206		0.7844	0.000232		0.776	-0.0002365																67.2284	1.2203													67.2419
1.741	0.0006743		0.7863	0.000251618		0.7885	0.0002707		1.741	0.00116		1.741	0.0005062		0.7854	0.0002321		0.7708	-0.0002393																67.3673	1.2206													67.3808
1.738	0.0005697		0.7876	0.000275076		0.7894	0.0002489		1.738	0.0009817		1.738	0.0003506		0.7864	0.0002321		0.7658	-0.0002406																67.5061	1.221													67.5198
1.735	0.0004905		0.7884	0.000251294		0.7901	0.0002519		1.735	0.0008332		1.735	0.0002433		0.7874	0.0002321		0.7614	-0.0002393																67.645	1.2214													67.6587
1.732	0.0004284		0.7894	0.000264319		0.791	0.0002382		1.732	0.0007078		1.732	0.0001657		0.7884	0.0002322		0.7561	-0.0002445																67.7839	1.2218													67.7976
1.729	0.0003771		0.7903	0.000253303		0.7927	0.000276		1.729	0.0005939		1.729	9.9e-05		0.7894	0.0002324		0.751	-0.0002477																67.9228	1.2221													67.9365
1.726	0.000333		0.7912	0.000265939		0.7933	0.0002523		1.726	0.000496		1.726	3.95e-05		0.7904	0.0002323		0.7458	-0.0002476																68.0617	1.2225													68.0755
1.723	0.0002945		0.7921	0.000254599		0.7939	0.0002387		1.723	0.0004069		1.723	-1.395e-05		0.7914	0.0002326		0.7407	-0.0002482																68.2006	1.2228													68.2144
1.72	0.00026		0.7935	0.000276955		0.7951	0.0002594		1.72	0.0003225		1.72	-5.793e-05		0.7924	0.0002325		0.7358	-0.0002468																68.3395	1.2232													68.3533
1.717	0.0002314		0.7944	0.000263023		0.7963	0.0002585		1.717	0.0002425		1.717	-8.951e-05		0.7934	0.0002325		0.731	-0.000249																68.4784	1.2236													68.4923
1.714	0.0002036		0.7959	0.000273197		0.7975	0.0002725		1.714	0.0001658		1.714	-0.0001069		0.7944	0.0002326		0.7262	-0.000248																68.6173	1.2239													68.6312
1.711	0.0001774		0.7965	0.000260885		0.7982	0.0002512		1.711	9.108e-05		1.711	-0.0001182		0.7954	0.0002324		0.7212	-0.0002537																68.7561	1.2243													68.7701
1.708	0.0001548		0.7974	0.000251618		0.7992	0.0002526		1.708	1.659e-05		1.707	-0.0001252		0.7964	0.0002341		0.7157	-0.0002548																68.895	1.2246													68.9091
1.705	0.000135		0.7982	0.000254275		0.8003	0.0002546		1.705	-5.444e-05		1.704	-0.0001303		0.7974	0.000234		0.7107	-0.0002585																69.034	1.225													69.048
1.702	0.0001154		0.7992	0.000256284		0.8011	0.0002551		1.702	-0.0001279		1.702	-0.0001399		0.7984	0.0002335		0.7062	-0.0002533																69.1728	1.2253													69.1869
1.699	9.837e-05		0.8003	0.000268402		0.8021	0.0002551		1.699	-0.0002057		1.699	-0.0001551		0.7994	0.0002336		0.7011	-0.0002596																69.3117	1.2257													69.3258
1.696	8.053e-05		0.8014	0.000266911		0.8036	0.0002711		1.696	-0.0002788		1.696	-0.0001778		0.8004	0.0002334		0.6962	-0.0002602																69.4506	1.226													69.4648
1.693	6.591e-05		0.8025	0.000266263		0.8045	0.0002668		1.693	-0.0003525		1.693	-0.0002084		0.8014	0.0002329		0.6907	-0.0002641																69.5895	1.2263													69.6037
1.69	5.059e-05		0.8032	0.000265745		0.8053	0.0002464		1.69	-0.0004343		1.689	-0.0002471		0.8024	0.0002331		0.6857	-0.0002642																69.7284	1.2267													69.7426
1.687	3.793e-05		0.8044	0.000255053		0.8063	0.0002507		1.687	-0.0005134		1.686	-0.0002906		0.8034	0.0002333		0.681	-0.0002623																69.8673	1.227													69.8815
1.684	2.445e-05		0.8055	0.000278575		0.8073	0.0002525		1.684	-0.0005949		1.684	-0.0003423		0.8044	0.000233		0.676	-0.0002645																70.0061	1.2274													70.0204
1.681	1.297e-05		0.8062	0.000254275		0.8082	0.0002543		1.681	-0.0006786		1.681	-0.0003965		0.8055	0.0002332		0.6711	-0.0002664																70.1451	1.2277													70.1593
1.678	2.342e-06		0.8074	0.000267041		0.8093	0.0002555		1.678	-0.0007632		1.678	-0.0004574		0.8064	0.0002333		0.666	-0.0002681																70.284	1.228													70.2982
1.675	-6.748e-06		0.8082	0.00026717		0.8101	0.0002559		1.675	-0.0008484		1.674	-0.0005227		0.8074	0.0002333		0.6611	-0.0002697																70.4228	1.2283													70.4372
1.672	-1.673e-05		0.8093	0.000266782		0.8114	0.0002561		1.672	-0.0009365		1.671	-0.0005915		0.8084	0.0002332		0.656	-0.0002712																70.5617	1.2287													70.5761
1.669	-2.713e-05		0.8106	0.000277085		0.8125	0.0002726		1.669	-0.00102		1.668	-0.0006629		0.8094	0.0002333		0.6507	-0.0002759																70.7006	1.229													70.715
1.666	-3.489e-05		0.8113	0.000263866		0.8129	0.0002356		1.666	-0.00111		1.666	-0.0007387		0.8104	0.0002331		0.6462	-0.0002732																70.8395	1.2293													70.8539
1.663	-4.373e-05		0.8126	0.000264514		0.8141	0.0002595		1.663	-0.0012		1.663	-0.0008153		0.8114	0.000233		0.641	-0.0002755																70.9784	1.2297													70.9929
1.66	-4.26e-05		0.8137	0.000275335		0.8153	0.0002583		1.66	-0.00128		1.66	-0.0008959		0.8124	0.000233		0.6358	-0.0002802																71.1173	1.23													71.1318
1.657	-5.003e-05		0.8142	0.000253109		0.8165	0.0002737		1.657	-0.00136		1.656	-0.0009769		0.8134	0.0002334		0.6312	-0.0002778																71.2562	1.2303													71.2707
1.654	-5.849e-05		0.8156	0.000266328		0.8171	0.0002525		1.654	-0.00145		1.653	-0.00106		0.8144	0.0002333		0.6255	-0.0002832																71.3951	1.2307													71.4097
1.651	-6.489e-05		0.8161	0.000266458		0.8184	0.000255		1.651	-0.00153		1.65	-0.00115		0.8154	0.0002336		0.6208	-0.0002839																71.534	1.231													71.5486
1.648	-7.124e-05		0.8176	0.000256154		0.8193	0.0002559		1.648	-0.00161		1.647	-0.00123		0.8164	0.0002332		0.6165	-0.0002793																71.6729	1.2313													71.6875
1.645	-7.821e-05		0.8186	0.000279742		0.8202	0.0002411		1.645	-0.00169		1.645	-0.00132		0.8174	0.0002333		0.611	-0.0002866																71.8118	1.2316													71.8265
1.642	-8.359e-05		0.8192	0.000245657		0.8214	0.0002633		1.642	-0.00176		1.641	-0.0014		0.8184	0.0002334		0.606	-0.0002911																71.9507	1.2319													71.9654
1.639	-9.02e-05		0.8204	0.000271512		0.8219	0.0002466		1.639	-0.00183		1.638	-0.00148		0.8194	0.0002335		0.601	-0.0002888																72.0896	1.2323													72.1043
1.636	-9.398e-05		0.8212	0.000259848		0.8231	0.0002501		1.636	-0.00192		1.636	-0.00157		0.8204	0.0002335		0.5962	-0.0002942																72.2285	1.2326													72.2432
1.633	-9.94e-05		0.8223	0.000271253		0.8243	0.0002682		1.633	-0.00198		1.633	-0.00165		0.8214	0.0002335		0.5912	-0.0002922																72.3674	1.2329													72.3822
1.63	-0.000106		0.8236	0.000270281		0.825	0.0002493		1.63	-0.00205		1.63	-0.00173		0.8224	0.0002335		0.5857	-0.0003007																72.5063	1.2333													72.5211
1.627	-0.00011		0.8243	0.000270086		0.8263	0.0002681		1.627	-0.00212		1.627	-0.0018		0.8234	0.0002338		0.5809	-0.0002971																72.6452	1.2336													72.66
1.624	-0.0001143		0.8251	0.000259654		0.8271	0.0002647		1.624	-0.00218		1.624	-0.00188		0.8244	0.0002336		0.5758	-0.0002992																72.7841	1.2339													72.799
1.621	-0.0001193		0.8265	0.000271642		0.8281	0.0002629		1.621	-0.00224		1.621	-0.00195		0.8254	0.0002336		0.5711	-0.0003013																72.9229	1.2342													72.9379
1.618	-0.0001232		0.8271	0.000270994		0.829	0.000262		1.618	-0.00231		1.618	-0.00202		0.8264	0.0002337		0.5664	-0.0003003																73.0619	1.2345													73.0768
1.615	-0.0001284		0.8282	0.000270994		0.8304	0.000261		1.615	-0.00236		1.615	-0.00209		0.8274	0.000234		0.561	-0.0003066																73.2008	1.2348													73.2158
1.612	-0.0001323		0.8296	0.000280454		0.8314	0.0002759		1.612	-0.00242		1.612	-0.00214		0.8284	0.0002341		0.5555	-0.0003109																73.3397	1.2351													73.3547
1.609	-0.0001361		0.8308	0.000277798		0.8318	0.0002399		1.609	-0.00247		1.609	-0.00221		0.8294	0.0002338		0.5506	-0.0003089																73.4786	1.2354													73.4936
1.606	-0.0001406		0.8315	0.000265939		0.8331	0.0002617		1.606	-0.00253		1.606	-0.00226		0.8304	0.0002339		0.5461	-0.0003083																73.6174	1.2357													73.6325
1.603	-0.0001446		0.8321	0.000257191		0.8345	0.0002773		1.603	-0.00258		1.603	-0.00231		0.8314	0.0002339		0.5408	-0.000312																73.7563	1.2361													73.7715
1.6	-0.0001473		0.8335	0.000270086		0.8352	0.0002553		1.6	-0.00262		1.6	-0.00236		0.8324	0.0002343		0.5359	-0.0003177																73.8952	1.2364													73.9104
1.597	-0.0001508		0.8347	0.000270605		0.8361	0.0002564		1.597	-0.00266		1.597	-0.0024		0.8334	0.0002334		0.531	-0.0003157																74.0341	1.2367													74.0493
1.594	-0.0001545		0.8353	0.000270475		0.8373	0.0002582		1.594	-0.00269		1.594	-0.00244		0.8344	0.0002343		0.5256	-0.0003222																74.173	1.237													74.1883
1.591	-0.0001572		0.8362	0.000260172		0.8381	0.0002597		1.591	-0.00273		1.591	-0.00248		0.8354	0.0002345		0.521	-0.0003205																74.3119	1.2373													74.3272
1.588	-0.0001602		0.8375	0.000272873		0.8394	0.0002599		1.588	-0.00275		1.588	-0.00251		0.8364	0.0002345		0.5162	-0.000324																74.4508	1.2376													74.4661
1.585	-0.0001638		0.8383	0.000272354		0.8402	0.0002598		1.585	-0.00278		1.585	-0.00254		0.8374	0.0002343		0.5111	-0.0003267																74.5897	1.238													74.6051
1.582	-0.0001673		0.8393	0.00027229		0.8408	0.0002457		1.582	-0.0028		1.582	-0.00256		0.8384	0.0002343		0.5057	-0.0003326																74.7286	1.2383													74.744
1.579	-0.0001687		0.8405	0.000272354		0.8421	0.0002664		1.579	-0.00282		1.579	-0.00259		0.8394	0.0002342		0.5009	-0.0003341																74.8675	1.2385													74.8829
1.576	-0.0001725		0.8415	0.000272354		0.8438	0.0002805		1.576	-0.00284		1.575	-0.00261		0.8404	0.0002346		0.4961	-0.000333																75.0064	1.2389													75.0219
1.573	-0.0001761		0.8425	0.000261792		0.844	0.0002568		1.573	-0.00285		1.572	-0.00263		0.8414	0.0002346		0.4909	-0.00034																75.1453	1.2392													75.1608
1.57	-0.0001796		0.8433	0.000274493		0.8451	0.000244		1.57	-0.00286		1.569	-0.00264		0.8424	0.0002347		0.486	-0.0003416																75.2842	1.2394													75.2997
1.567	-0.0001821		0.8439	0.000263736		0.8465	0.000281		1.567	-0.00286		1.566	-0.00265		0.8434	0.0002344		0.481	-0.000344																75.4231	1.2398													75.4386
1.564	-0.0001859		0.845	0.000276178		0.8469	0.0002447		1.564	-0.00287		1.563	-0.00266		0.8444	0.000235		0.4757	-0.0003466																75.562	1.2401													75.5775
1.561	-0.0001875		0.8464	0.000285638		0.8484	0.0002648		1.561	-0.00287		1.56	-0.00267		0.8454	0.0002344		0.4709	-0.0003496																75.7009	1.2404													75.7165
1.558	-0.0001912		0.8477	0.000292507		0.8491	0.0002638		1.558	-0.00287		1.557	-0.00268		0.8464	0.0002349		0.4665	-0.0003491																75.8398	1.2407													75.8554
1.555	-0.0001946		0.8486	0.000277992		0.8498	0.0002482		1.555	-0.00287		1.554	-0.00268		0.8474	0.0002353		0.4609	-0.0003568																75.9787	1.241													75.9943
1.552	-0.0001986		0.8497	0.000277409		0.8511	0.0002688		1.552	-0.00288		1.551	-0.00268		0.8484	0.0002351		0.4558	-0.0003624																76.1176	1.2413													76.1333
1.549	-0.0002014		0.8504	0.000266522		0.8522	0.0002826		1.549	-0.00288		1.548	-0.00268		0.8494	0.0002349		0.4511	-0.0003605																76.2565	1.2416													76.2722
1.546	-0.0002051		0.8513	0.000268531		0.853	0.0002585		1.546	-0.00288		1.545	-0.00268		0.8504	0.0002352		0.446	-0.0003645																76.3954	1.2419													76.4112
1.543	-0.0002081		0.8526	0.000270281		0.8545	0.0002769		1.543	-0.00287		1.542	-0.00267		0.8514	0.0002354		0.4408	-0.000368																76.5343	1.2422													76.5501
1.54	-0.0002114		0.8533	0.000270929		0.8555	0.0002715		1.54	-0.00287		1.539	-0.00267		0.8524	0.0002351		0.4358	-0.0003716																76.6732	1.2425													76.689
1.537	-0.0002146		0.8542	0.000261403		0.8561	0.0002529		1.537	-0.00286		1.536	-0.00266		0.8534	0.0002352		0.431	-0.000375																76.8121	1.2428													76.8279
1.534	-0.0002182		0.8553	0.000274946		0.8571	0.0002555		1.534	-0.00284		1.533	-0.00265		0.8544	0.0002354		0.426	-0.0003786																76.951	1.2431													76.9668
1.531	-0.0002213		0.8564	0.000274622		0.8582	0.0002599		1.531	-0.00283		1.53	-0.00264		0.8554	0.0002356		0.4208	-0.0003822																77.0899	1.2434													77.1058
1.528	-0.0002253		0.8574	0.000274687		0.8592	0.0002604		1.528	-0.00282		1.527	-0.00263		0.8564	0.0002356		0.4159	-0.0003862																77.2288	1.2437													77.2447
1.525	-0.0002284		0.8583	0.000274946		0.8602	0.0002621		1.525	-0.0028		1.524	-0.00261		0.8574	0.0002371		0.411	-0.00039																77.3677	1.244													77.3836
1.522	-0.0002321		0.8593	0.000275076		0.861	0.0002628		1.522	-0.00278		1.521	-0.00259		0.8584	0.0002371		0.4059	-0.0003941																77.5066	1.2443													77.5226
1.519	-0.0002367		0.8603	0.000275854		0.8624	0.0002626		1.519	-0.00276		1.518	-0.00257		0.8594	0.0002369		0.401	-0.0003992																77.6455	1.2446													77.6615
1.516	-0.0002411		0.8613	0.00027527		0.8633	0.0002791		1.516	-0.00273		1.515	-0.00254		0.8604	0.0002365		0.3961	-0.0004033																77.7844	1.2449													77.8004
1.513	-0.0002446		0.8622	0.000275854		0.8639	0.0002434		1.513	-0.0027		1.512	-0.0025		0.8614	0.0002365		0.3908	-0.0004078																77.9233	1.2452													77.9394
1.51	-0.0002482		0.8632	0.000276307		0.8653	0.000267		1.51	-0.00266		1.509	-0.00246		0.8624	0.0002366		0.386	-0.0004161																78.0622	1.2455													78.0783
1.507	-0.0002524		0.8645	0.00028687		0.8663	0.0002641		1.507	-0.00262		1.506	-0.00242		0.8634	0.0002365		0.3813	-0.0004123																78.2011	1.2458													78.2172
1.504	-0.0002567		0.8654	0.000284731		0.8671	0.00025		1.504	-0.00258		1.503	-0.00237		0.8644	0.0002362		0.376	-0.000427																78.34	1.2461													78.3562
1.501	-0.0002633		0.8663	0.000272678		0.8677	0.0002553		1.501	-0.00253		1.5	-0.00231		0.8654	0.0002364		0.3709	-0.0004268																78.4789	1.2463													78.4951
1.498	-0.0002666		0.8673	0.000284666		0.869	0.000258		1.498	-0.00248		1.497	-0.00225		0.8664	0.0002363		0.3657	-0.0004368																78.6178	1.2466													78.634
1.495	-0.0002714		0.8682	0.000272419		0.8704	0.0002942		1.495	-0.00242		1.494	-0.00218		0.8674	0.0002365		0.3608	-0.0004377																78.7567	1.2469													78.7729
1.492	-0.0002763		0.8694	0.000284018		0.8711	0.0002668		1.492	-0.00236		1.491	-0.0021		0.8684	0.0002364		0.356	-0.0004447																78.8956	1.2473													78.9119
1.489	-0.0002815		0.8705	0.000283046		0.8721	0.0002657		1.489	-0.00229		1.488	-0.00203		0.8694	0.0002367		0.3514	-0.0004477																79.0345	1.2476													79.0508
1.486	-0.0002868		0.8715	0.00028201		0.8732	0.0002654		1.486	-0.00223		1.485	-0.00194		0.8704	0.0002367		0.3464	-0.0004597																79.1734	1.2479													79.1897
1.483	-0.000293		0.8721	0.000270994		0.8742	0.0002657		1.483	-0.00216		1.482	-0.00186		0.8714	0.0002372		0.3409	-0.0004697																79.3122	1.2481													79.3287
1.48	-0.0002993		0.8731	0.000272873		0.8751	0.0002651		1.48	-0.00209		1.479	-0.00177		0.8724	0.0002372		0.3356	-0.0004791																79.4511	1.2484													79.4676
1.477	-0.0003056		0.8742	0.000285055		0.876	0.0002656		1.477	-0.00202		1.476	-0.00167		0.8734	0.0002371		0.3307	-0.0004805																79.59	1.2487													79.6065
1.474	-0.0003118		0.8756	0.000283759		0.8773	0.0002662		1.474	-0.00194		1.473	-0.00159		0.8744	0.0002371		0.3258	-0.0004888																79.7289	1.249													79.7454
1.471	-0.0003192		0.8769	0.000292961		0.8784	0.0002818		1.471	-0.00187		1.47	-0.00149		0.8754	0.0002371		0.3209	-0.000493																79.8678	1.2493													79.8844
1.468	-0.0003259		0.8775	0.000269114		0.879	0.0002611		1.468	-0.00179		1.467	-0.00141		0.8764	0.0002373		0.3158	-0.0005068																80.0067	1.2496													80.0233
1.465	-0.0003343		0.8784	0.000272225		0.88	0.0002631		1.465	-0.00172		1.464	-0.00132		0.8774	0.0002372		0.3113	-0.0005107																80.1456	1.2499													80.1622
1.462	-0.0003429		0.8792	0.000264449		0.8814	0.0002804		1.462	-0.00164		1.461	-0.00123		0.8784	0.0002372		0.3058	-0.0005249																80.2845	1.2502													80.3012
1.459	-0.0003508		0.8802	0.000278186		0.8822	0.0002743		1.459	-0.00157		1.458	-0.00116		0.8794	0.0002375		0.3005	-0.0005375																80.4234	1.2505													80.4401
1.456	-0.0003595		0.8814	0.000278834		0.8831	0.0002573		1.456	-0.0015		1.455	-0.00109		0.8804	0.0002375																			80.5622	1.2508													80.579
1.453	-0.0003709		0.8822	0.000289786		0.8845	0.000276		1.453	-0.00143		1.452	-0.00102		0.8814	0.0002376																			80.7011	1.251													80.718
1.45	-0.0003804		0.8832	0.000276566		0.8852	0.000258		1.45	-0.00137		1.449	-0.0009595		0.8824	0.000238																			80.84	1.2513													80.8569
1.447	-0.0003884		0.8844	0.000298534		0.8865	0.0002614		1.447	-0.0013		1.446	-0.0009005		0.8834	0.0002379																			80.9789	1.2517													80.9958
1.444	-0.0003987		0.8855	0.000284796		0.8874	0.0002629		1.444	-0.00124		1.443	-0.0008499		0.8844	0.0002384																			81.1178	1.252													81.1347
1.441	-0.0004102		0.8867	0.000294581		0.8879	0.0002498		1.441	-0.00118		1.44	-0.000804		0.8854	0.0002378																			81.2567	1.2522													81.2737
1.438	-0.0004216		0.8872	0.000271382		0.889	0.0002566		1.438	-0.00113		1.437	-0.0007609		0.8864	0.0002384																			81.3956	1.2525													81.4126
1.435	-0.0004329		0.8884	0.000274169		0.8901	0.000277		1.435	-0.00108		1.434	-0.0007215		0.8874	0.0002382																			81.5345	1.2528													81.5515
1.432	-0.0004468		0.8896	0.000287064		0.8911	0.000274		1.432	-0.00103		1.431	-0.0006882		0.8884	0.0002383																			81.6734	1.2531													81.6905
1.429	-0.0004615		0.8904	0.000277279		0.8924	0.0002882		1.429	-0.0009884		1.428	-0.0006572		0.8894	0.0002388																			81.8123	1.2534													81.8294
1.426	-0.0004745		0.8911	0.000278834		0.8934	0.0002821		1.426	-0.0009481		1.425	-0.0006305		0.8904	0.0002386																			81.9512	1.2537													81.9683
1.423	-0.0004888		0.8923	0.000279871		0.8945	0.0002605		1.423	-0.0009154		1.422	-0.0006076		0.8914	0.0002389																			82.0901	1.254													82.1073
1.42	-0.0005045		0.8934	0.000290952		0.8951	0.0002638		1.42	-0.0008814		1.419	-0.000585		0.8924	0.000239																			82.229	1.2542													82.2462
1.417	-0.0005209		0.8942	0.000278705		0.8959	0.00025		1.417	-0.0008488		1.416	-0.0005643		0.8934	0.0002385																			82.3679	1.2545													82.3851
1.414	-0.0005385		0.8953	0.000290434		0.8973	0.0002891		1.414	-0.0008214		1.413	-0.0005455		0.8944	0.0002389																			82.5068	1.2548													82.5241
1.411	-0.0005553		0.8965	0.000288684		0.8983	0.0002663		1.411	-0.0007946		1.41	-0.0005294		0.8954	0.0002393																			82.6457	1.2551													82.663
1.408	-0.0005738		0.8974	0.000288166		0.8995	0.0002825		1.408	-0.0007722		1.407	-0.0005136		0.8964	0.0002393																			82.7846	1.2554													82.8019
1.405	-0.0005923		0.8984	0.000276955		0.9003	0.0002633		1.405	-0.0007509		1.404	-0.0005019		0.8974	0.0002391																			82.9235	1.2557													82.9408
1.402	-0.0006126		0.8992	0.000289397		0.9013	0.000266		1.402	-0.0007325		1.401	-0.0004911		0.8984	0.0002397																			83.0624	1.256													83.0797
1.399	-0.0006344		0.9001	0.000278575		0.9021	0.0002684		1.399	-0.0007171		1.398	-0.0004801		0.8994	0.0002397																			83.2013	1.2563													83.2187
1.396	-0.0006566		0.9014	0.000300089		0.9031	0.0002687		1.396	-0.0007012		1.395	-0.0004726		0.9004	0.0002399																			83.3402	1.2566													83.3576
1.393	-0.0006815		0.9025	0.00028661		0.9046	0.000286		1.393	-0.0006938		1.392	-0.0004648		0.9014	0.00024																			83.4791	1.2569													83.4966
1.39	-0.0007063		0.9035	0.000296784		0.9054	0.0002808		1.39	-0.00068		1.389	-0.0004595		0.9024	0.0002401																			83.618	1.2572													83.6355
1.387	-0.000734		0.9043	0.000273262		0.9063	0.0002617		1.387	-0.0006699		1.386	-0.0004533		0.9034	0.0002403																			83.7569	1.2575													83.7744
1.384	-0.0007633		0.9052	0.000287647		0.9072	0.0002655		1.384	-0.0006614		1.383	-0.0004495		0.9044	0.0002403																			83.8958	1.2578													83.9134
1.381	-0.0007949		0.9066	0.00027715		0.9082	0.0002679		1.381	-0.0006551		1.38	-0.0004475		0.9054	0.0002406																			84.0347	1.258													84.0523
1.378	-0.0008282		0.9076	0.000299894		0.9093	0.0002705		1.378	-0.0006494		1.377	-0.0004449		0.9064	0.0002404																			84.1736	1.2583													84.1912
1.375	-0.0008623		0.9079	0.000265745		0.9101	0.0002715		1.375	-0.000648		1.374	-0.000446		0.9074	0.0002406																			84.3125	1.2586													84.3301
1.372	-0.0008978		0.9093	0.000291924		0.9113	0.0002726		1.372	-0.0006441		1.371	-0.0004466		0.9084	0.000241																			84.4514	1.2589													84.4691
1.369	-0.0009381		0.9106	0.000290304		0.9128	0.0002879		1.369	-0.0006435		1.368	-0.0004474		0.9094	0.0002411																			84.5903	1.2592													84.608
1.366	-0.000977		0.9113	0.000289591		0.9134	0.0002655		1.366	-0.0006438		1.365	-0.0004493		0.9104	0.0002413																			84.7292	1.2594													84.7469
1.363	-0.00102		0.9122	0.000279094		0.9141	0.0002534		1.363	-0.0006454		1.362	-0.0004537		0.9114	0.0002414																			84.8681	1.2597													84.8858
1.36	-0.00107		0.9134	0.000290758		0.915	0.0002616		1.36	-0.0006511		1.359	-0.0004592		0.9124	0.0002413																			85.007	1.26													85.0248
1.357	-0.00111		0.9144	0.000290498		0.9163	0.0002811		1.357	-0.0006542		1.356	-0.000465		0.9134	0.0002416																			85.1459	1.2603													85.1637
1.354	-0.00116		0.9153	0.00028998		0.9171	0.0002779		1.354	-0.0006592		1.353	-0.0004728		0.9144	0.0002417																			85.2848	1.2606													85.3027
1.351	-0.00121		0.9163	0.00028985		0.9181	0.0002769		1.351	-0.0006647		1.35	-0.0004813		0.9154	0.0002418																			85.4237	1.2609													85.4416
1.348	-0.00126		0.9173	0.000289332		0.9195	0.0002907		1.348	-0.0006724		1.347	-0.0004907		0.9164	0.0002419																			85.5626	1.2612													85.5805
1.345	-0.00132		0.9185	0.000289138		0.9205	0.0002844		1.345	-0.0006817		1.344	-0.0005006		0.9174	0.0002416																			85.7015	1.2615													85.7194
1.342	-0.00137		0.9193	0.000289397		0.9212	0.0002655		1.342	-0.0006906		1.341	-0.0005128		0.9184	0.0002422																			85.8404	1.2618													85.8584
1.339	-0.00143		0.9204	0.00027877		0.9222	0.0002689		1.339	-0.0007014		1.338	-0.0005263		0.9194	0.000244																			85.9793	1.2621													85.9973
1.336	-0.00148		0.9218	0.000292248		0.9232	0.0002713		1.336	-0.0007156		1.335	-0.0005403		0.9204	0.0002436																			86.1182	1.2623													86.1362
1.333	-0.00154		0.9223	0.000280649		0.9241	0.0002735		1.333	-0.0007302		1.332	-0.0005567		0.9214	0.0002437																			86.2571	1.2627													86.2751
1.33	-0.00159		0.9232	0.000282593		0.9252	0.0002744		1.33	-0.0007501		1.329	-0.0005753		0.9224	0.0002437																			86.396	1.2629													86.4141
1.327	-0.00165		0.9242	0.000284018		0.9263	0.0002902		1.327	-0.0007678		1.326	-0.0005922		0.9234	0.0002436																			86.5349	1.2632													86.553
1.324	-0.0017		0.9252	0.000295618		0.927	0.000269		1.324	-0.0007854		1.323	-0.0006134		0.9244	0.0002433																			86.6738	1.2635													86.6919
1.321	-0.00175		0.9265	0.000294386		0.9285	0.0002886		1.321	-0.0008057		1.32	-0.0006347		0.9254	0.0002434																			86.8127	1.2638													86.8309
1.318	-0.00179		0.9279	0.000303912		0.9295	0.0002832		1.318	-0.0008288		1.317	-0.0006575		0.9264	0.0002438																			86.9516	1.2641													86.9698
1.315	-0.00183		0.9285	0.000290758		0.9303	0.000266		1.315	-0.0008536		1.314	-0.0006827		0.9274	0.0002433																			87.0905	1.2644													87.1087
1.312	-0.00186		0.9292	0.000280519		0.9311	0.0002701		1.312	-0.0008814		1.311	-0.0007098		0.9284	0.0002438																			87.2294	1.2647													87.2476
1.309	-0.00188		0.9307	0.00029322		0.9321	0.0002735		1.309	-0.0009085		1.308	-0.0007358		0.9294	0.000244																			87.3683	1.2649													87.3866
1.306	-0.0019		0.9313	0.000293026		0.9335	0.0002904		1.306	-0.0009399		1.305	-0.0007677		0.9304	0.0002437																			87.5072	1.2652													87.5255
1.303	-0.00192		0.9324	0.000282398		0.9343	0.0002858		1.303	-0.0009727		1.302	-0.0007991		0.9314	0.0002442																			87.6461	1.2655													87.6644
1.3	-0.00193		0.9333	0.000294646		0.9354	0.0002683		1.3	-0.00101		1.299	-0.0008333		0.9324	0.0002441																			87.785	1.2658													87.8034
1.297	-0.00193		0.9343	0.0002835		0.9363	0.0002867		1.297	-0.00105		1.296	-0.00087		0.9334	0.0002445																			87.924	1.2661													87.9423
1.294	-0.00194		0.9356	0.000305402		0.9369	0.0002536		1.294	-0.00109		1.293	-0.0009069		0.9344	0.0002445																			88.0628	1.2664													88.0812
1.291	-0.00194		0.9363	0.000281815		0.9383	0.0002944		1.291	-0.00113		1.29	-0.0009459		0.9354	0.0002446																			88.2018	1.2667													88.2202
1.288	-0.00195		0.9374	0.000295358		0.9391	0.0002721		1.288	-0.00118		1.287	-0.0009881		0.9364	0.0002448																			88.3406	1.2669													88.3591
1.285	-0.00197		0.9383	0.000284213		0.9404	0.0002911		1.285	-0.00122		1.284	-0.00103		0.9374	0.0002448																			88.4796	1.2673													88.498
1.282	-0.00201		0.9392	0.000296719		0.9417	0.000286		1.282	-0.00128		1.281	-0.00108		0.9384	0.0002451																			88.6185	1.2676													88.6369
1.279	-0.00204		0.9403	0.000285185		0.9421	0.0002686		1.279	-0.00133		1.278	-0.00113		0.9394	0.0002449																			88.7574	1.2678													88.7759
1.276	-0.0021		0.9415	0.000307735		0.943	0.0002576		1.276	-0.00138		1.275	-0.00118		0.9404	0.0002455																			88.8963	1.2681													88.9148
1.273	-0.00216		0.9422	0.000283824		0.9442	0.0002825		1.273	-0.00144		1.272	-0.00123		0.9414	0.0002454																			89.0352	1.2684													89.0537
1.27	-0.00223		0.9436	0.000306569		0.9451	0.0002796		1.27	-0.00151		1.269	-0.00128		0.9424	0.0002457																			89.1741	1.2687													89.1927
1.267	-0.0023		0.9444	0.000293544		0.9461	0.0002796		1.267	-0.00158		1.266	-0.00134		0.9434	0.0002455																			89.313	1.269													89.3316
1.264	-0.00238		0.9456	0.000293609		0.9475	0.0002957		1.264	-0.00164		1.263	-0.0014		0.9444	0.0002457																			89.4519	1.2693													89.4705
1.261	-0.00246		0.9468	0.000293738		0.9484	0.0002747		1.261	-0.00171		1.26	-0.00146		0.9454	0.0002461																			89.5908	1.2695													89.6095
1.258	-0.00255		0.9472	0.000283565		0.9492	0.0002767		1.258	-0.00179		1.257	-0.00152		0.9464	0.0002458																			89.7297	1.2699													89.7484
1.255	-0.00264		0.9479	0.000276566		0.9501	0.0002632		1.255	-0.00186		1.254	-0.00158		0.9474	0.0002464																			89.8686	1.2701													89.8873
1.252	-0.00274		0.9493	0.000300996		0.9514	0.0002854		1.252	-0.00194		1.251	-0.00164		0.9484	0.0002465																			90.0075	1.2704													90.0262
1.249	-0.00283		0.9506	0.000298534		0.9521	0.0002841		1.249	-0.00202		1.248	-0.00171		0.9494	0.0002469																			90.1464	1.2707													90.1652
1.246	-0.00293		0.9513	0.000298404		0.9529	0.0002678		1.246	-0.0021		1.245	-0.00177		0.9504	0.0002471																			90.2853	1.271													90.3041
1.243	-0.00304		0.9522	0.000287064		0.9541	0.0002884		1.243	-0.00219		1.242	-0.00184		0.9514	0.0002466																			90.4242	1.2713													90.443
1.24	-0.00314		0.9534	0.000298858		0.955	0.0002858		1.24	-0.00229		1.239	-0.00191		0.9524	0.0002471																			90.5631	1.2716													90.582
1.237	-0.00325		0.9542	0.000298663		0.9562	0.0003009		1.237	-0.00237		1.236	-0.00197		0.9534	0.0002473																			90.702	1.2719													90.7209
1.234	-0.00336		0.9554	0.000297756		0.9574	0.0002945		1.234	-0.00246		1.233	-0.00204		0.9544	0.0002472																			90.8409	1.2722													90.8598
1.231	-0.00349		0.9563	0.000306958		0.9584	0.00029		1.231	-0.00255		1.23	-0.0021		0.9554	0.0002476																			90.9798	1.2725													90.9988
1.228	-0.00359		0.9572	0.000294192		0.9591	0.0002705		1.228	-0.00265		1.227	-0.00217		0.9564	0.0002476																			91.1187	1.2728													91.1377
1.225	-0.00372		0.9589	0.000305208		0.9602	0.0002749		1.225	-0.00274		1.224	-0.00223		0.9574	0.0002479																			91.2576	1.273													91.2766
1.222	-0.00385		0.9596	0.000303264		0.9612	0.0002795		1.222	-0.00284		1.221	-0.00229		0.9584	0.0002482																			91.3965	1.2733													91.4156
1.219	-0.00396		0.9602	0.000281686		0.962	0.0002813		1.219	-0.00293		1.218	-0.00235		0.9594	0.0002483																			91.5354	1.2736													91.5545
1.216	-0.00409		0.9616	0.000295942		0.9633	0.0002831		1.216	-0.00302		1.215	-0.00241		0.9604	0.0002484																			91.6743	1.2739													91.6934
1.213	-0.00422		0.962	0.000295942		0.9644	0.0002985		1.213	-0.00311		1.212	-0.00246		0.9614	0.0002486																			91.8132	1.2742													91.8323
1.21	-0.00435		0.9632	0.000286351		0.9652	0.0002782		1.21	-0.00321		1.209	-0.00251		0.9624	0.0002482																			91.9521	1.2745													91.9712
1.207	-0.00444		0.9643	0.000308707		0.9663	0.0002801		1.207	-0.00329		1.206	-0.00255		0.9634	0.000249																			92.0909	1.2748													92.1102
1.204	-0.00455		0.9653	0.000296266		0.9671	0.0002818		1.204	-0.00336		1.203	-0.00259		0.9644	0.0002488																			92.2298	1.2751													92.2491
1.201	-0.00468		0.9667	0.000306569		0.9684	0.0002828		1.201	-0.00343		1.2	-0.00263		0.9654	0.0002489																			92.3687	1.2754													92.3881
1.198	-0.0048		0.9672	0.00029471		0.9692	0.0002839		1.198	-0.00349		1.197	-0.00266		0.9664	0.0002489																			92.5076	1.2756													92.527
1.195	-0.00491		0.9684	0.000295034		0.97	0.000269		1.195	-0.00354		1.194	-0.00269		0.9674	0.0002491																			92.6465	1.2759													92.6659
1.192	-0.00501		0.9694	0.000306245		0.9713	0.0002918		1.192	-0.00358		1.191	-0.0027		0.9684	0.0002493																			92.7854	1.2762													92.8049
1.189	-0.00511		0.9704	0.000294257		0.972	0.0002892		1.189	-0.0036		1.188	-0.00271		0.9694	0.0002497																			92.9243	1.2765													92.9438
1.186	-0.0052		0.9715	0.000305143		0.9732	0.0002887		1.186	-0.00362		1.185	-0.00272		0.9704	0.0002495																			93.0632	1.2768													93.0827
1.183	-0.00525		0.9724	0.000293933		0.9744	0.0003034		1.183	-0.00361		1.182	-0.00272		0.9714	0.0002496																			93.2021	1.2771													93.2216
1.18	-0.0053		0.9736	0.000305662		0.975	0.0002805		1.18	-0.00358		1.179	-0.00271		0.9724	0.0002501																			93.3409	1.2774													93.3606
1.177	-0.00534		0.9746	0.000293479		0.9761	0.000284		1.177	-0.00355		1.176	-0.0027		0.9734	0.0002502																			93.4798	1.2777													93.4995
1.174	-0.00537		0.9753	0.000295164		0.9778	0.0003011		1.174	-0.00348		1.173	-0.00269		0.9744	0.0002501																			93.6187	1.278													93.6384
1.171	-0.0054		0.9763	0.000285574		0.9781	0.0002799		1.171	-0.00339		1.17	-0.00267		0.9754	0.0002504																			93.7576	1.2783													93.7773
1.168	-0.00542		0.9774	0.000299506		0.9788	0.0002671		1.168	-0.00328		1.167	-0.00265		0.9764	0.0002501																			93.8965	1.2786													93.9163
1.165	-0.00542		0.9783	0.000289332		0.9803	0.0002895		1.165	-0.00314		1.164	-0.00262		0.9774	0.0002506																			94.0354	1.2788													94.0552
1.162	-0.00538		0.9793	0.000301709		0.9816	0.0003053		1.162	-0.00298		1.161	-0.00259		0.9784	0.0002506																			94.1743	1.2791													94.1941
1.159	-0.00535		0.9802	0.000290693		0.9823	0.0002842		1.159	-0.00281		1.158	-0.00255		0.9794	0.0002509																			94.3132	1.2794													94.3331
1.156	-0.00528		0.9811	0.000302486		0.9829	0.00027		1.156	-0.00261		1.155	-0.00251		0.9804	0.0002526																			94.4521	1.2798													94.472
1.153	-0.0052		0.9822	0.000302098		0.9841	0.0002913		1.153	-0.00241		1.152	-0.00246		0.9814	0.0002528																			94.591	1.28													94.6109
1.15	-0.00508		0.9833	0.00031117		0.9852	0.0002907		1.15	-0.0022		1.149	-0.0024		0.9824	0.0002522																			94.7299	1.2804													94.7499
1.147	-0.0049		0.9845	0.000308707		0.9863	0.0002896		1.147	-0.00199		1.146	-0.00233		0.9834	0.0002524																			94.8688	1.2806													94.8888
1.144	-0.00471		0.9853	0.000306698		0.9872	0.0002898		1.144	-0.00178		1.143	-0.00225		0.9844	0.0002519																			95.0078	1.2809													95.0277
1.141	-0.00447		0.9866	0.000295553		0.9882	0.0002903		1.141	-0.00158		1.14	-0.00216		0.9854	0.0002523																			95.1466	1.2812													95.1666
1.138	-0.00419		0.9872	0.000307217		0.989	0.00029		1.138	-0.0014		1.137	-0.00205		0.9864	0.0002523																			95.2855	1.2815													95.3056
1.135	-0.00388		0.9883	0.000285833		0.9902	0.0002894		1.135	-0.00123		1.134	-0.00193		0.9874	0.0002523																			95.4244	1.2818													95.4445
1.132	-0.00353		0.9896	0.00031927		0.9913	0.0003058		1.132	-0.00109		1.131	-0.00179		0.9884	0.0002521																			95.5633	1.2821													95.5834
1.129	-0.00316		0.9901	0.000284342		0.9923	0.0002844		1.129	-0.0009743		1.128	-0.00163		0.9894	0.0002523																			95.7022	1.2824													95.7224
1.126	-0.00278		0.9915	0.000309031		0.9934	0.0003026		1.126	-0.0008729		1.125	-0.00147		0.9904	0.0002523																			95.8411	1.2827													95.8613
1.123	-0.00241		0.9924	0.000297756		0.9941	0.0002814		1.123	-0.0007887		1.122	-0.00129		0.9914	0.0002528																			95.98	1.283													96.0002
1.12	-0.00206		0.9933	0.00029795		0.9954	0.0003029		1.12	-0.0007185		1.119	-0.00112		0.9924	0.0002525																			96.1189	1.2833													96.1391
1.117	-0.00174		0.9944	0.000298728		0.9964	0.0002977		1.117	-0.0006623		1.116	-0.0009564		0.9934	0.0002526																			96.2578	1.2835													96.2781
1.114	-0.00147		0.9953	0.000300089		0.9975	0.0002952		1.114	-0.0006129		1.113	-0.0008075		0.9944	0.0002526																			96.3967	1.2839													96.417
1.111	-0.00124		0.9965	0.000300218		0.9983	0.0002936		1.111	-0.0005712		1.11	-0.0006772		0.9954	0.0002531																			96.5356	1.2841													96.5559
1.108	-0.00106		0.9974	0.000300996		0.9995	0.0002783		1.108	-0.0005369		1.107	-0.0005691		0.9964	0.000253																			96.6744	1.2844													96.6949
1.105	-0.0009109		0.9982	0.000290434		1	0.0002993		1.105	-0.0005058		1.104	-0.0004829		0.9974	0.0002531																			96.8133	1.2848													96.8338
1.102	-0.0007957		0.9992	0.000303458		1.001	0.0002657		1.102	-0.0004808		1.101	-0.0004151		0.9984	0.0002533																			96.9522	1.2851													96.9727
1.099	-0.0007095		1	0.000303134		1.002	0.0002898		1.099	-0.0004579		1.098	-0.0003626		0.9994	0.0002531																			97.0911	1.2853													97.1117
1.096	-0.0006416		1.002	0.00031279		1.003	0.0002905		1.096	-0.0004387		1.095	-0.0003219		1	0.0002536																			97.23	1.2856													97.2506
1.093	-0.0005886		1.002	0.000299894		1.004	0.0002914		1.093	-0.0004214		1.092	-0.0002903		1.001	0.0002538																			97.3689	1.2859													97.3895
1.09	-0.0005477		1.003	0.00030132		1.005	0.000293		1.09	-0.0004074		1.089	-0.0002654		1.002	0.0002539																			97.5078	1.2862													97.5284
1.087	-0.0005139		1.004	0.000302422		1.006	0.0002917		1.087	-0.000396		1.086	-0.0002453		1.003	0.0002537																			97.6467	1.2865													97.6674
1.084	-0.0004893		1.005	0.000301903		1.008	0.0003097		1.084	-0.0003852		1.083	-0.0002295		1.004	0.0002539																			97.7856	1.2868													97.8063
1.081	-0.0004665		1.006	0.000312466		1.008	0.0002865		1.081	-0.0003757		1.08	-0.0002156		1.005	0.0002542																			97.9244	1.2871													97.9452
1.078	-0.0004496		1.007	0.000299894		1.009	0.0002737		1.078	-0.0003677		1.077	-0.0002052		1.006	0.0002543																			98.0633	1.2874													98.0842
1.075	-0.000434		1.009	0.00031091		1.01	0.0003134		1.075	-0.0003593		1.074	-0.000195		1.007	0.000255																			98.2022	1.2878													98.2231
1.072	-0.0004214		1.01	0.000299311		1.011	0.0002892		1.072	-0.0003544		1.071	-0.0001873		1.008	0.0002545																			98.3411	1.288													98.362
1.069	-0.000412		1.01	0.000300672		1.012	0.0002907		1.069	-0.0003487		1.068	-0.0001811		1.009	0.0002545																			98.48	1.2883													98.501
1.066	-0.0004044		1.011	0.000291017		1.013	0.0003086		1.066	-0.0003445		1.065	-0.0001754		1.01	0.0002546																			98.6189	1.2886													98.6399
1.063	-0.000397		1.013	0.000304106		1.014	0.0003036		1.063	-0.0003399		1.062	-0.0001715		1.011	0.000255																			98.7578	1.2889													98.7788
1.06	-0.0003919		1.013	0.000294192		1.015	0.0002839		1.06	-0.0003366		1.059	-0.0001673		1.012	0.0002548																			98.8967	1.2892													98.9177
1.057	-0.0003869		1.014	0.000296136		1.017	0.0003045		1.057	-0.0003355		1.056	-0.0001638		1.013	0.0002554																			99.0356	1.2895													99.0566
1.054	-0.0003825		1.016	0.000317974		1.017	0.0002849		1.054	-0.0003316		1.053	-0.0001608		1.014	0.000255																			99.1744	1.2898													99.1956
1.051	-0.0003823		1.016	0.000305078		1.018	0.0002746		1.051	-0.0003291		1.05	-0.0001584		1.015	0.0002554																			99.3133	1.2901													99.3345
1.048	-0.0003774		1.017	0.000294516		1.019	0.000297		1.048	-0.0003273		1.047	-0.0001568		1.016	0.0002558																			99.4522	1.2904													99.4734
1.045	-0.0003746		1.018	0.000307411		1.02	0.000297		1.045	-0.0003257		1.044	-0.000155		1.017	0.0002552																			99.5911	1.2907													99.6124
1.042	-0.0003718		1.019	0.000296395		1.021	0.0002949		1.042	-0.0003243		1.041	-0.0001532		1.018	0.0002555																			99.73	1.291													99.7513
1.039	-0.0003698		1.02	0.000308966		1.022	0.0003133		1.039	-0.0003236		1.038	-0.0001524		1.019	0.0002556																			99.8689	1.2913													99.8902
1.036	-0.0003628		1.021	0.000307476		1.023	0.0003057		1.036	-0.0003221		1.035	-0.0001519		1.02	0.0002559																			100.008	1.2916													100.029
1.033	-0.0003643		1.022	0.000317066		1.024	0.0003022		1.033	-0.000321		1.032	-0.0001504		1.021	0.0002557																			100.147	1.2919													100.168
1.03	-0.000365		1.023	0.000313956		1.025	0.0002858		1.03	-0.0003206		1.029	-0.0001506		1.022	0.000256																			100.286	1.2922													100.307
1.027	-0.0003648		1.024	0.00031253		1.026	0.0003056		1.027	-0.0003189		1.026	-0.0001499		1.023	0.0002561																			100.424	1.2925													100.446
1.024	-0.0003632		1.025	0.00031104		1.027	0.0002854		1.024	-0.0003203		1.023	-0.0001489		1.024	0.0002564																			100.563	1.2928													100.585
1.021	-0.000363		1.026	0.000309614		1.028	0.0003054		1.021	-0.0003193		1.02	-0.0001482		1.025	0.0002559																			100.702	1.2931													100.724
1.018	-0.0003635		1.027	0.000309226		1.029	0.0003018		1.018	-0.0003186		1.017	-0.0001481		1.026	0.0002558																			100.841	1.2934													100.863
1.015	-0.0003631		1.029	0.000308318		1.03	0.0002846		1.015	-0.0003177		1.014	-0.0001481		1.027	0.0002565																			100.98	1.2938													101.002
1.012	-0.0003619		1.029	0.000308513		1.031	0.0002905		1.012	-0.000318		1.011	-0.0001482		1.028	0.0002562																			101.119	1.2941													101.141
1.009	-0.0003612		1.03	0.000298728		1.032	0.0002921		1.009	-0.0003186		1.008	-0.0001475		1.029	0.0002566																			101.258	1.2944													101.279
1.006	-0.0003613		1.031	0.000310392		1.033	0.0002951		1.006	-0.0003186		1.005	-0.0001478		1.03	0.000257																			101.397	1.2947													101.418
1.003	-0.0003633		1.033	0.000299441		1.034	0.000296		1.003	-0.000318		1.002	-0.0001475		1.031	0.0002571																			101.536	1.295													101.557
1	-0.0003614		1.033	0.000301903		1.035	0.000296		1	-0.0003182		0.9993	-0.0001471		1.032	0.0002568																			101.674	1.2953													101.696
0.997	-0.0003613		1.034	0.000292507		1.036	0.0003133		0.997	-0.0003178		0.9963	-0.0001478		1.033	0.000257																			101.813	1.2956													101.835
0.994	-0.0003612		1.035	0.00030605		1.037	0.0002919		0.994	-0.0003189		0.9933	-0.0001472		1.034	0.0002573																			101.952	1.2959													101.974
0.991	-0.0003614		1.036	0.000296654		1.038	0.0002952		0.991	-0.0003196		0.9903	-0.0001476		1.035	0.0002573																			102.091	1.2962													102.113
0.988	-0.0003619		1.038	0.00031927		1.039	0.0002971		0.988	-0.0003183		0.9873	-0.0001475		1.036	0.0002575																			102.23	1.2965													102.252
0.985	-0.0003613		1.039	0.000306504		1.04	0.0002977		0.985	-0.0003182		0.9843	-0.0001474		1.037	0.0002575																			102.369	1.2968													102.391
0.982	-0.0003618		1.039	0.000307411		1.041	0.0002975		0.982	-0.0003186		0.9813	-0.0001483		1.038	0.0002576																			102.508	1.2971													102.53
0.979	-0.0003598		1.04	0.000297367		1.042	0.000298		0.979	-0.0003193		0.9783	-0.0001476		1.039	0.0002577																			102.647	1.2975													102.669
0.976	-0.0003606		1.041	0.000299959		1.043	0.0003146		0.976	-0.0003186		0.9753	-0.0001484		1.04	0.000258																			102.786	1.2978													102.808
0.973	-0.0003613		1.042	0.000302486		1.044	0.0003104		0.973	-0.0003194		0.9723	-0.0001482		1.041	0.0002595																			102.924	1.2981													102.946
0.97	-0.0003617		1.043	0.00031441		1.045	0.000291		0.97	-0.0003198		0.9693	-0.0001481		1.042	0.0002592																			103.063	1.2984													103.085
0.967	-0.000363		1.044	0.000312919		1.046	0.000295		0.967	-0.0003204		0.9663	-0.0001489		1.043	0.0002589																			103.202	1.2987													103.224
0.964	-0.000363		1.045	0.000322704		1.047	0.0002965		0.964	-0.0003219		0.9633	-0.0001481		1.044	0.0002591																			103.341	1.299													103.363
0.961	-0.000363		1.046	0.000310198		1.048	0.0002983		0.961	-0.0003218		0.9602	-0.0001502		1.045	0.0002588																			103.48	1.2994													103.502
0.958	-0.0003637		1.048	0.00033048		1.049	0.0002988		0.958	-0.0003214		0.9572	-0.0001491		1.046	0.0002585																			103.619	1.2997													103.641
0.955	-0.0003638		1.049	0.000316483		1.05	0.0002998		0.955	-0.0003215		0.9542	-0.0001498		1.047	0.0002591																			103.758	1.2999													103.78
0.952	-0.0003637		1.049	0.00031603		1.051	0.0003004		0.952	-0.000322		0.9512	-0.0001493		1.048	0.000259																			103.897	1.3003													103.919
0.949	-0.0003645		1.05	0.000305532		1.052	0.0003017		0.949	-0.0003223		0.9482	-0.0001491		1.049	0.0002588																			104.036	1.3006													104.058
0.946	-0.0003652		1.052	0.000328212		1.054	0.0003019		0.946	-0.0003234		0.9452	-0.0001503		1.05	0.0002587																			104.174	1.3009													104.197
0.943	-0.000366		1.052	0.000305208		1.054	0.0003017		0.943	-0.000324		0.9422	-0.0001498		1.051	0.0002588																			104.313	1.3012													104.336
0.94	-0.0003665		1.053	0.000317326		1.055	0.0002857		0.94	-0.000324		0.9392	-0.0001502		1.052	0.0002589																			104.452	1.3016													104.475
0.937	-0.0003671		1.054	0.000307865		1.056	0.0003254		0.937	-0.000324		0.9362	-0.0001506		1.053	0.0002591																			104.591	1.3019													104.614
0.934	-0.0003676		1.056	0.000330221		1.057	0.000285		0.934	-0.0003271		0.9332	-0.0001512		1.054	0.0002589																			104.73	1.3022													104.752
0.931	-0.0003678		1.057	0.000316807		1.058	0.0003071		0.931	-0.0003256		0.9302	-0.0001516		1.055	0.000259																			104.869	1.3025													104.891
0.928	-0.0003687		1.057	0.000307282		1.059	0.0003061		0.928	-0.000327		0.9272	-0.0001516		1.056	0.0002592																			105.008	1.3028													105.03
0.925	-0.0003697		1.058	0.000310846		1.06	0.0003042		0.925	-0.0003263		0.9242	-0.0001517		1.057	0.000259																			105.147	1.3032													105.169
0.922	-0.00037		1.059	0.000323093		1.061	0.0003202		0.922	-0.0003279		0.9212	-0.0001516		1.058	0.000259																			105.286	1.3034													105.308
0.919	-0.00037		1.06	0.000322769		1.062	0.0003156		0.919	-0.0003279		0.9182	-0.000152		1.059	0.0002596																			105.424	1.3038													105.447
0.916	-0.0003703		1.062	0.000332683		1.063	0.0002939		0.916	-0.0003286		0.9152	-0.0001527		1.06	0.0002594																			105.563	1.3041													105.586
0.913	-0.0003714		1.062	0.000321149		1.064	0.0002975		0.913	-0.0003281		0.9122	-0.0001523		1.061	0.0002598																			105.702	1.3044													105.725
0.91	-0.0003714		1.063	0.000321862		1.065	0.0002845		0.91	-0.0003285		0.9092	-0.0001525		1.062	0.0002597																			105.841	1.3047													105.864
0.907	-0.0003724		1.065	0.000322704		1.066	0.0003244		0.907	-0.0003294		0.9062	-0.0001534		1.063	0.0002596																			105.98	1.305													106.003
0.904	-0.000373		1.065	0.000325102		1.067	0.0002998		0.904	-0.0003314		0.9032	-0.0001536		1.064	0.0002598																			106.119	1.3054													106.142
0.901	-0.000374		1.066	0.000315576		1.068	0.0003024		0.901	-0.0003317		0.9002	-0.0001537		1.065	0.0002602																			106.258	1.3057													106.281
0.898	-0.0003739		1.067	0.00032899		1.069	0.0003199		0.898	-0.0003316		0.8972	-0.0001548		1.066	0.0002603																			106.397	1.306													106.42
0.895	-0.0003745		1.068	0.000340913		1.07	0.0002992		0.895	-0.0003322		0.8942	-0.0001548		1.067	0.0002604																			106.536	1.3064													106.558
0.892	-0.0003748		1.069	0.00032899		1.072	0.0003174		0.892	-0.0003327		0.8912	-0.0001542		1.068	0.00026																			106.674	1.3067													106.697
0.889	-0.000376		1.07	0.000341302		1.072	0.0002974		0.889	-0.0003336		0.8882	-0.0001551		1.069	0.0002602																			106.813	1.307													106.836
0.886	-0.0003762		1.071	0.000340848		1.073	0.000302		0.886	-0.0003342		0.8852	-0.000155		1.07	0.0002601																			106.952	1.3073													106.975
0.883	-0.0003768		1.072	0.000341302		1.075	0.0003198		0.883	-0.0003342		0.8822	-0.0001548		1.071	0.0002605																			107.091	1.3076													107.114
0.88	-0.0003777		1.073	0.00034195		1.075	0.0002988		0.88	-0.0003352		0.8792	-0.0001554		1.072	0.0002603																			107.23	1.308													107.253
0.877	-0.0003782		1.074	0.000343181		1.076	0.0003031		0.877	-0.0003353		0.8762	-0.0001555		1.073	0.0002606																			107.369	1.3083													107.392
0.874	-0.0003796		1.076	0.000344606		1.077	0.0003031		0.874	-0.0003359		0.8732	-0.0001561		1.074	0.0002608																			107.508	1.3086													107.531
0.871	-0.0003799		1.076	0.000346939		1.078	0.0003049		0.871	-0.0003382		0.8702	-0.0001564		1.075	0.0002608																			107.647	1.3089													107.67
0.868	-0.0003803		1.077	0.000338062		1.079	0.0003062		0.868	-0.000338		0.8672	-0.0001564		1.076	0.0002607																			107.786	1.3093													107.809
0.865	-0.0003808		1.078	0.000352836		1.081	0.0003233		0.865	-0.0003388		0.8642	-0.0001564		1.077	0.0002609																			107.924	1.3096													107.948
0.862	-0.0003815		1.079	0.000344671		1.081	0.0003184		0.862	-0.0003398		0.8612	-0.0001571		1.078	0.0002614																			108.063	1.31													108.087
0.859	-0.0003815		1.08	0.000369425		1.082	0.0002994		0.859	-0.0003403		0.8582	-0.0001569		1.079	0.000261																			108.202	1.3103													108.226
0.856	-0.0003832		1.081	0.000358668		1.084	0.0003209		0.856	-0.0003408		0.8552	-0.0001572		1.08	0.0002614																			108.341	1.3106													108.365
0.853	-0.0003784		1.082	0.000371952		1.084	0.0003006		0.853	-0.0003413		0.8522	-0.0001576		1.081	0.0002614																			108.48	1.311													108.503
0.85	-0.0003828		1.083	0.000362621		1.085	0.0003065		0.85	-0.0003417		0.8492	-0.0001581		1.082	0.0002613																			108.619	1.3113													108.642
0.847	-0.0003845		1.084	0.000377914		1.086	0.0003083		0.847	-0.0003428		0.8462	-0.000158		1.083	0.0002616																			108.758	1.3116													108.781
0.844	-0.0003849		1.085	0.000368194		1.087	0.0003103		0.844	-0.0003429		0.8432	-0.0001582		1.084	0.0002619																			108.897	1.312													108.92
0.841	-0.000386		1.086	0.000383422		1.088	0.0003126		0.841	-0.0003459		0.8402	-0.0001589		1.085	0.0002614																			109.036	1.3123													109.059
0.838	-0.0003867		1.087	0.000384977		1.089	0.0003272		0.838	-0.0003448		0.8372	-0.0001599		1.086	0.0002618																			109.174	1.3126													109.198
0.835	-0.0003875		1.089	0.000400334		1.09	0.0003068		0.835	-0.0003459		0.8342	-0.0001595		1.087	0.0002622																			109.313	1.313													109.337
0.832	-0.0003884		1.089	0.000390614		1.091	0.0003282		0.832	-0.0003462		0.8312	-0.0001594		1.088	0.0002623																			109.452	1.3133													109.476
0.829	-0.0003898		1.09	0.000395086		1.092	0.0003067		0.829	-0.0003469		0.8282	-0.0001602		1.089	0.0002626																			109.591	1.3136													109.615
0.826	-0.0003901		1.091	0.000421783		1.093	0.0003117		0.826	-0.0003476		0.8252	-0.0001604		1.09	0.0002624																			109.73	1.314													109.754
0.823	-0.0003919		1.092	0.000411998		1.094	0.0003148		0.823	-0.0003488		0.8222	-0.0001604		1.091	0.0002626																			109.869	1.3143													109.893
0.82	-0.000392		1.093	0.000439279		1.095	0.0003325		0.82	-0.0003483		0.8192	-0.0001606		1.092	0.0002627																			110.008	1.3147													110.032
0.817	-0.0003934		1.094	0.000428393		1.096	0.0003276		0.817	-0.0003499		0.8162	-0.0001619		1.093	0.0002628																			110.147	1.315													110.171
0.814	-0.0003936		1.095	0.000443167		1.098	0.0003266		0.814	-0.0003505		0.8132	-0.0001613		1.094	0.000263																			110.286	1.3154													110.309
0.811	-0.0003943		1.096	0.00043429		1.099	0.0003264		0.811	-0.0003524		0.8102	-0.0001624		1.095	0.0002635																			110.424	1.3157													110.448
0.808	-0.0003917		1.097	0.000451462		1.099	0.000293		0.808	-0.0003528		0.8072	-0.0001627		1.096	0.0002637																			110.563	1.316													110.587
0.805	-0.0003941		1.098	0.000443621		1.1	0.0003218		0.805	-0.0003532		0.8042	-0.0001645		1.097	0.0002635																			110.702	1.3164													110.726
0.802	-0.000396		1.099	0.000473364		1.101	0.0003073		0.802	-0.0003542		0.8012	-0.000164		1.098	0.0002635																			110.841	1.3167													110.865
0.799	-0.0003977		1.1	0.000464227		1.102	0.0003484		0.799	-0.0003551		0.7982	-0.0001641		1.099	0.0002635																			110.98	1.3171													111.004
0.796	-0.0003993		1.101	0.000494489		1.103	0.0003254		0.796	-0.0003557		0.7952	-0.0001647		1.1	0.000264																			111.119	1.3174													111.143
0.793	-0.0003995		1.102	0.000484769		1.105	0.0003474		0.793	-0.0003558		0.7922	-0.0001649		1.101	0.0002641																			111.258	1.3178													111.282
0.79	-0.0004004		1.103	0.000502978		1.105	0.000324		0.79	-0.0003571		0.7892	-0.0001653		1.102	0.0002648																			111.397	1.3181													111.421
0.787	-0.0004018		1.104	0.000507449		1.106	0.0003126		0.787	-0.0003578		0.7862	-0.000166		1.103	0.000266																			111.536	1.3185													111.56
0.784	-0.0004025		1.105	0.000513281		1.107	0.0003403		0.784	-0.0003584		0.7832	-0.0001672		1.104	0.0002668																			111.674	1.3188													111.699
0.781	-0.0004036		1.106	0.000519113		1.108	0.0003402		0.781	-0.0003611		0.7802	-0.0001678		1.105	0.0002662																			111.813	1.3192													111.838
0.778	-0.0004046		1.107	0.000538294		1.11	0.0003621		0.778	-0.0003609		0.7772	-0.0001678		1.106	0.0002661																			111.952	1.3195													111.976
0.775	-0.0004063		1.108	0.00054432		1.11	0.0003394		0.775	-0.0003613		0.7742	-0.0001683		1.107	0.0002664																			112.091	1.3199													112.115
0.772	-0.0004074		1.109	0.000562982		1.111	0.0003443		0.772	-0.000362		0.7712	-0.0001681		1.108	0.0002666																			112.23	1.3202													112.254
0.769	-0.0004089		1.11	0.000580738		1.112	0.0003476		0.769	-0.0003626		0.7682	-0.0001682		1.109	0.0002668																			112.369	1.3206													112.393
0.766	-0.0004092		1.111	0.000603353		1.113	0.0003712		0.766	-0.0003636		0.7652	-0.0001691		1.11	0.0002672																			112.508	1.3209													112.532
0.763	-0.0004101		1.112	0.000608083		1.114	0.000369		0.763	-0.0003647		0.7622	-0.0001708		1.111	0.0002673																			112.647	1.3213													112.671
0.76	-0.0004109		1.113	0.000626875		1.115	0.0003681		0.76	-0.0003654		0.7592	-0.0001709		1.112	0.0002683																			112.786	1.3216													112.81
0.757	-0.0004121		1.114	0.00063167		1.116	0.0003705		0.757	-0.0003658		0.7562	-0.0001717		1.113	0.0002689																			112.925	1.322													112.949
0.754	-0.0004132		1.115	0.000651888		1.117	0.0003523		0.754	-0.0003665		0.7532	-0.0001727		1.114	0.0002688																			113.064	1.3224													113.088
0.751	-0.0004133		1.116	0.000671328		1.118	0.0003808		0.751	-0.0003684		0.7502	-0.0001734		1.115	0.0002698																			113.202	1.3227													113.227
0.748	-0.0004149		1.117	0.000664848		1.119	0.0003647		0.748	-0.000369		0.7472	-0.0001741		1.116	0.0002699																			113.341	1.3231													113.365
0.745	-0.0004169		1.118	0.00069984		1.12	0.0003731		0.745	-0.0003699		0.7442	-0.0001741		1.117	0.0002702																			113.48	1.3234													113.504
0.742	-0.0004182		1.119	0.00070632		1.121	0.00038		0.742	-0.0003703		0.7412	-0.0001745		1.118	0.0002714																			113.619	1.3238													113.643
0.739	-0.0004196		1.12	0.000701136		1.122	0.0004077		0.739	-0.0003716		0.7382	-0.0001755		1.119	0.0002718																			113.758	1.3242													113.782
0.736	-0.0004199		1.121	0.000737424		1.123	0.0004087		0.736	-0.0003722		0.7352	-0.0001762		1.12	0.0002729																			113.897	1.3245													113.921
0.733	-0.0004194		1.122	0.00073224		1.124	0.0004125		0.733	-0.0003726		0.7322	-0.0001763		1.121	0.0002738																			114.036	1.3249													114.06
0.73	-0.000419		1.123	0.000782136		1.125	0.0004372		0.73	-0.0003737		0.7292	-0.0001777		1.122	0.0002741																			114.175	1.3253													114.199
0.727	-0.0004196		1.124	0.000776304		1.126	0.0004144		0.727	-0.0003749		0.7262	-0.0001786		1.123	0.000275																			114.314	1.3256													114.338
0.724	-0.0004229		1.125	0.000811944		1.128	0.0004445		0.724	-0.000375		0.7232	-0.0001795		1.124	0.0002758																			114.452	1.326													114.477
0.721	-0.0004251		1.126	0.000833328		1.128	0.0004008		0.721	-0.0003763		0.7202	-0.0001808		1.125	0.000277																			114.591	1.3264													114.616
0.718	-0.0004272		1.127	0.0008424		1.129	0.0004377		0.718	-0.0003778		0.7172	-0.0001812		1.126	0.0002781																			114.73	1.3268													114.755
0.715	-0.0004293		1.128	0.000864432		1.13	0.0004221		0.715	-0.0003786		0.7142	-0.0001815		1.127	0.0002793																			114.869	1.3271													114.894
0.712	-0.0004297		1.129	0.000902016		1.131	0.0004604		0.712	-0.000379		0.7112	-0.0001826		1.128	0.0002803																			115.008	1.3275													115.033
0.709	-0.0004311		1.13	0.000909144		1.132	0.0004411		0.709	-0.0003799		0.7082	-0.0001827		1.129	0.0002818																			115.147	1.3279													115.171
0.706	-0.0004324		1.131	0.00093312		1.134	0.0005069		0.706	-0.0003804		0.7052	-0.000184		1.13	0.0002833																			115.286	1.3283													115.31
0.703	-0.0004359		1.132	0.00094284		1.134	0.0004808		0.7029	-0.0003811		0.7022	-0.0001843		1.131	0.0002848																			115.425	1.3287													115.449
0.7	-0.0004364		1.133	0.000979776		1.135	0.0004637		0.6999	-0.0003819		0.6992	-0.0001846		1.132	0.0002872																			115.564	1.329													115.588
0.697	-0.000437		1.134	0.000977184		1.136	0.0005068		0.6969	-0.0003828		0.6962	-0.0001857		1.133	0.0002884																			115.702	1.3294													115.727
0.694	-0.0004387		1.135	0.00103		1.137	0.0005142		0.694	-0.0003839		0.6932	-0.0001864		1.134	0.0002904																			115.841	1.3298													115.866
0.691	-0.0004398		1.136	0.00104		1.138	0.0005509		0.691	-0.0003844		0.6902	-0.0001874		1.135	0.0002924																			115.98	1.3302													116.005
0.688	-0.0004399		1.137	0.00106		1.139	0.000555		0.6879	-0.0003873		0.6872	-0.0001886		1.136	0.0002945																			116.119	1.3306													116.144
0.685	-0.000441		1.138	0.00109		1.14	0.000534		0.6849	-0.000387		0.6842	-0.00019		1.137	0.0002972																			116.258	1.331													116.283
0.682	-0.0004425		1.139	0.00112		1.142	0.0005744		0.6819	-0.0003879		0.6812	-0.0001912		1.138	0.0002999																			116.397	1.3313													116.422
0.679	-0.0004445		1.14	0.00115		1.142	0.0005549		0.679	-0.0003885		0.6782	-0.0001917		1.139	0.0003023																			116.536	1.3317													116.561
0.676	-0.0004458		1.141	0.00117		1.143	0.0005415		0.6759	-0.000389		0.6752	-0.0001922		1.14	0.0003043																			116.675	1.3321													116.7
0.673	-0.0004477		1.142	0.00121		1.144	0.0006233		0.6729	-0.0003902		0.6722	-0.0001934		1.141	0.0003079																			116.814	1.3325													116.838
0.67	-0.0004484		1.143	0.00122		1.145	0.0006327		0.6699	-0.0003917		0.6692	-0.0001944		1.142	0.0003112																			116.952	1.3329													116.977
0.667	-0.0004493		1.144	0.00126		1.146	0.00061		0.667	-0.0003925		0.6662	-0.0001949		1.143	0.0003141																			117.091	1.3333													117.116
0.664	-0.0004504		1.145	0.00127		1.148	0.0006911		0.6639	-0.0003925		0.6632	-0.0001963		1.144	0.0003185																			117.23	1.3337													117.255
0.661	-0.0004468		1.146	0.00131		1.148	0.0006339		0.6609	-0.0003938		0.6602	-0.0001967		1.145	0.0003215																			117.369	1.3341													117.394
0.658	-0.0004498		1.147	0.00131		1.149	0.000653		0.6579	-0.0003962		0.6572	-0.0001978		1.146	0.0003254																			117.508	1.3345													117.533
0.655	-0.0004533		1.148	0.00136		1.151	0.0007048		0.6549	-0.0003965		0.6542	-0.0001985		1.147	0.0003298																			117.647	1.3349													117.672
0.652	-0.0004552		1.149	0.00136		1.151	0.000755		0.6519	-0.0003968		0.6511	-0.0002018		1.148	0.0003343																			117.786	1.3352													117.811
0.649	-0.0004569		1.15	0.0014		1.152	0.0006978		0.649	-0.0003978		0.6481	-0.0002017		1.149	0.0003393																			117.925	1.3357													117.95
0.646	-0.0004583		1.151	0.00143		1.153	0.0007874		0.646	-0.0003992		0.6451	-0.0002022		1.15	0.0003441																			118.064	1.3361													118.089
0.643	-0.000459		1.152	0.00147		1.154	0.0007291		0.643	-0.0003995		0.6421	-0.0002028		1.151	0.0003492																			118.202	1.3365													118.228
0.64	-0.0004618		1.153	0.00148		1.155	0.0008237		0.64	-0.0004007		0.6391	-0.0002036		1.152	0.0003546																			118.341	1.3369													118.367
0.637	-0.0004627		1.154	0.00154		1.156	0.0008011		0.6369	-0.0004018		0.6361	-0.000205		1.153	0.0003601																			118.48	1.3373													118.506
0.634	-0.0004642		1.155	0.00152		1.157	0.0008206		0.634	-0.0004027		0.6331	-0.0002055		1.154	0.0003667																			118.619	1.3377													118.644
0.631	-0.0004662		1.156	0.00158		1.158	0.0008416		0.631	-0.0004038		0.6301	-0.0002061		1.155	0.0003732																			118.758	1.3381													118.783
0.628	-0.0004672		1.156	0.00158		1.159	0.0008655		0.628	-0.0004063		0.6271	-0.0002076		1.156	0.0003799																			118.897	1.3385													118.922
0.625	-0.0004688		1.157	0.00165		1.16	0.0009283		0.625	-0.0004064		0.6241	-0.0002082		1.157	0.000386																			119.036	1.3389													119.061
0.622	-0.0004711		1.158	0.00166		1.161	0.0009474		0.622	-0.0004074		0.6211	-0.0002094		1.158	0.0003939																			119.175	1.3394													119.2
0.619	-0.0004724		1.159	0.00171		1.162	0.0009288		0.619	-0.0004083		0.6181	-0.0002099		1.159	0.0004018																			119.314	1.3397													119.339
0.616	-0.0004735		1.161	0.00174		1.163	0.0009938		0.616	-0.000409		0.6151	-0.0002105		1.16	0.0004103																			119.452	1.3402													119.478
0.613	-0.0004746		1.162	0.00178		1.164	0.00102		0.613	-0.0004097		0.6121	-0.0002121		1.161	0.0004179																			119.591	1.3406													119.617
0.61	-0.0004766		1.162	0.00181		1.165	0.00104		0.61	-0.0004109		0.6091	-0.0002131		1.162	0.0004266																			119.73	1.341													119.756
0.607	-0.0004785		1.164	0.00183		1.166	0.0011		0.607	-0.0004118		0.6061	-0.0002138		1.163	0.0004361																			119.869	1.3415													119.895
0.604	-0.0004799		1.165	0.00188		1.167	0.00112		0.604	-0.0004136		0.6031	-0.0002145		1.164	0.0004478																			120.008	1.3418													120.034
0.601	-0.0004819		1.166	0.0019		1.168	0.0011		0.601	-0.000414		0.6001	-0.0002164		1.165	0.0004568																			120.147	1.3423													120.173
0.598	-0.0004835		1.167	0.00193		1.169	0.00117		0.598	-0.0004171		0.5971	-0.0002172		1.166	0.0004672																			120.286	1.3427													120.311
0.595	-0.0004853		1.167	0.00194		1.171	0.00119		0.595	-0.0004176		0.5941	-0.0002184		1.167	0.0004782																			120.425	1.3432													120.45
0.592	-0.0004865		1.169	0.00198		1.171	0.00121		0.592	-0.0004185		0.5911	-0.0002191		1.168	0.0004883																			120.564	1.3436													120.589
0.589	-0.0004875		1.169	0.00201		1.172	0.0012		0.589	-0.0004195		0.5881	-0.00022		1.169	0.0004994																			120.702	1.344													120.728
0.586	-0.0004876		1.17	0.00202		1.173	0.00132		0.586	-0.0004213		0.5851	-0.0002214		1.17	0.0005114																			120.841	1.3444													120.867
0.583	-0.0004909		1.172	0.00209		1.174	0.00129		0.583	-0.0004224		0.5821	-0.0002222		1.171	0.0005233																			120.98	1.3449													121.006
0.58	-0.0004933		1.173	0.00209		1.175	0.00137		0.58	-0.0004241		0.5791	-0.0002232		1.172	0.0005353																			121.119	1.3453													121.145
0.577	-0.0004953		1.173	0.00215		1.176	0.0014		0.577	-0.0004248		0.5761	-0.0002242		1.173	0.0005476																			121.258	1.3458													121.284
0.574	-0.0004985		1.174	0.00216		1.177	0.00142		0.574	-0.0004269		0.5731	-0.0002257		1.174	0.0005608																			121.397	1.3462													121.423
0.571	-0.0005002		1.176	0.00223		1.178	0.00145		0.571	-0.000428		0.5701	-0.0002264		1.175	0.000574																			121.536	1.3466													121.562
0.568	-0.0005022		1.177	0.00224		1.179	0.00148		0.568	-0.0004304		0.5671	-0.0002272		1.176	0.0005876																			121.675	1.3471													121.701
0.565	-0.0005043		1.177	0.0023		1.18	0.00156		0.565	-0.0004317		0.5641	-0.000228		1.177	0.0006023																			121.814	1.3475													121.84
0.562	-0.000506		1.179	0.00231		1.181	0.00159		0.562	-0.0004332		0.5611	-0.0002292		1.178	0.0006155																			121.953	1.348													121.978
0.559	-0.0005088		1.179	0.00237		1.182	0.00156		0.559	-0.0004351		0.5581	-0.00023		1.179	0.0006313																			122.091	1.3484													122.117
0.556	-0.0005112		1.181	0.00238		1.183	0.00159		0.556	-0.0004371		0.5551	-0.0002315		1.18	0.0006459																			122.23	1.3488													122.256
0.553	-0.000515		1.182	0.00245		1.184	0.00168		0.5529	-0.0004394		0.5521	-0.000233		1.181	0.0006615																			122.369	1.3493													122.395
0.55	-0.0005163		1.183	0.00244		1.185	0.00177		0.5499	-0.0004408		0.5491	-0.000234		1.182	0.000677																			122.508	1.3497													122.534
0.547	-0.0005181		1.184	0.00249		1.187	0.00185		0.5469	-0.0004424		0.5461	-0.0002346		1.183	0.0006931																			122.647	1.3502													122.673
0.544	-0.00052		1.185	0.0025		1.187	0.00181		0.5439	-0.0004441		0.5431	-0.0002361		1.184	0.0007091																			122.786	1.3507													122.812
0.541	-0.0005229		1.186	0.00252		1.188	0.00178		0.5409	-0.0004462		0.5401	-0.0002371		1.185	0.0007262																			122.925	1.3511													122.951
0.538	-0.0005251		1.186	0.00255		1.189	0.00182		0.538	-0.0004485		0.5371	-0.0002385		1.186	0.0007431																			123.064	1.3516													123.09
0.535	-0.0005263		1.188	0.00258		1.19	0.00197		0.5349	-0.0004519		0.5341	-0.0002388		1.187	0.0007601																			123.203	1.3521													123.229
0.532	-0.0005286		1.188	0.00262		1.191	0.00199		0.5319	-0.0004533		0.5311	-0.00024		1.188	0.0007775																			123.341	1.3525													123.368
0.529	-0.0005316		1.189	0.00265		1.192	0.00202		0.5289	-0.0004564		0.5281	-0.0002416		1.189	0.000796																			123.48	1.353													123.507
0.526	-0.0005338		1.191	0.00269		1.193	0.00199		0.5259	-0.0004586		0.5251	-0.0002436		1.19	0.000814																			123.619	1.3535													123.646
0.523	-0.0005364		1.192	0.00273		1.194	0.00208		0.5229	-0.0004605		0.5221	-0.0002451		1.191	0.0008306																			123.758	1.3539													123.784
0.52	-0.0005397		1.193	0.00274		1.195	0.00211		0.5199	-0.000464		0.5191	-0.0002467		1.192	0.0008502																			123.897	1.3544													123.923
0.517	-0.0005424		1.193	0.00279		1.196	0.00214		0.5169	-0.0004673		0.5161	-0.000247		1.193	0.000868																			124.036	1.3548													124.062
0.514	-0.0005449		1.195	0.0028		1.197	0.00217		0.5139	-0.0004704		0.5131	-0.0002482		1.194	0.0008872																			124.175	1.3553													124.201
0.511	-0.0005468		1.196	0.00286		1.198	0.0022		0.5109	-0.0004726		0.5101	-0.0002502		1.195	0.0009064																			124.314	1.3558													124.34
0.508	-0.0005492		1.197	0.00286		1.199	0.00224		0.5079	-0.0004767		0.5071	-0.0002516		1.196	0.0009238																			124.453	1.3562													124.479
0.505	-0.0005525		1.198	0.00291		1.2	0.00227		0.505	-0.0004822		0.5041	-0.0002532		1.197	0.0009427																			124.591	1.3567													124.618
0.502	-0.0005553		1.199	0.00292		1.201	0.00236		0.502	-0.0004848		0.5011	-0.0002551		1.198	0.000963																			124.73	1.3572													124.757
0.499	-0.0005584		1.199	0.00296		1.202	0.00239		0.499	-0.0004885		0.4981	-0.0002599		1.199	0.0009823																			124.869	1.3577													124.896
0.496	-0.0005616		1.201	0.00299		1.203	0.00248		0.496	-0.0004918		0.495	-0.00026		1.2	0.001																			125.008	1.3582													125.035
0.493	-0.0005637		1.202	0.00303		1.204	0.00244		0.493	-0.0004967		0.4921	-0.000261		1.201	0.00102																			125.147	1.3587													125.174
0.49	-0.0005671		1.202	0.00302		1.205	0.00253		0.49	-0.0005008		0.4891	-0.0002621		1.202	0.00104																			125.286	1.3592													125.313
0.487	-0.0005698		1.204	0.00308		1.206	0.00255		0.487	-0.000506		0.4861	-0.000263		1.203	0.00106																			125.425	1.3597													125.451
0.484	-0.0005727		1.205	0.00309		1.207	0.00257		0.4839	-0.0005109		0.4831	-0.0002645		1.204	0.00108																			125.564	1.3602													125.59
0.481	-0.0005751		1.206	0.00313		1.208	0.00267		0.4809	-0.0005159		0.4801	-0.000267		1.205	0.0011																			125.703	1.3607													125.729
0.478	-0.0005779		1.206	0.00314		1.209	0.00262		0.478	-0.0005217		0.4771	-0.000268		1.206	0.00112																			125.841	1.3612													125.868
0.475	-0.0005818		1.208	0.00318		1.21	0.00271		0.4749	-0.0005289		0.4741	-0.0002698		1.207	0.00114																			125.98	1.3617													126.007
0.472	-0.0005855		1.209	0.00322		1.211	0.00279		0.4719	-0.0005347		0.4711	-0.0002716		1.208	0.00116																			126.119	1.3621													126.146
0.469	-0.000589		1.21	0.00323		1.212	0.00274		0.4689	-0.0005409		0.468	-0.0002735		1.209	0.00119																			126.258	1.3627													126.285
0.466	-0.0005917		1.211	0.00327		1.213	0.00276		0.4659	-0.0005483		0.4651	-0.0002748		1.21	0.00121																			126.397	1.3632													126.424
0.463	-0.0005953		1.212	0.00328		1.214	0.00284		0.4629	-0.0005549		0.4621	-0.0002769		1.211	0.00123																			126.536	1.3637													126.563
0.46	-0.0005996		1.213	0.0033		1.215	0.00274		0.46	-0.0005628		0.4591	-0.0002783		1.212	0.00125																			126.675	1.3642													126.702
0.457	-0.0006028		1.214	0.00332		1.216	0.00284		0.4569	-0.0005706		0.4561	-0.0002809		1.213	0.00127																			126.814	1.3647													126.841
0.454	-0.000606		1.215	0.00336		1.217	0.00285		0.4539	-0.000579		0.4531	-0.0002821		1.214	0.00129																			126.953	1.3652													126.98
0.451	-0.00061		1.216	0.00337		1.218	0.00287		0.4509	-0.0005885		0.45	-0.0002842		1.215	0.00131																			127.091	1.3657													127.118
0.448	-0.0006142		1.217	0.0034		1.219	0.00295		0.448	-0.0005976		0.447	-0.0002868		1.216	0.00133																			127.23	1.3663													127.257
0.445	-0.0006179		1.218	0.00343		1.22	0.00296		0.445	-0.0006087		0.4441	-0.0002891		1.217	0.00135																			127.369	1.3668													127.396
0.442	-0.0006223		1.219	0.00344		1.221	0.00304		0.442	-0.0006179		0.4411	-0.0002908		1.218	0.00137																			127.508	1.3673													127.535
0.439	-0.0006262		1.22	0.00348		1.222	0.00304		0.439	-0.0006286		0.4381	-0.0002931		1.219	0.00139																			127.647	1.3678													127.674
0.436	-0.0006305		1.221	0.00349		1.223	0.00298		0.436	-0.0006399		0.4351	-0.0002952		1.22	0.00141																			127.786	1.3684													127.813
0.433	-0.0006343		1.222	0.00351		1.224	0.003		0.4329	-0.0006527		0.4321	-0.0002977		1.221	0.00144																			127.925	1.3689													127.952
0.43	-0.0006387		1.223	0.00353		1.225	0.00301		0.43	-0.000665		0.429	-0.0003003		1.222	0.00146																			128.064	1.3694													128.091
0.427	-0.0006425		1.224	0.00355		1.226	0.00302		0.4269	-0.0006781		0.4261	-0.0003032		1.223	0.00148																			128.202	1.3699													128.23
0.424	-0.000647		1.225	0.00359		1.227	0.00297		0.424	-0.0006917		0.4231	-0.0003052		1.224	0.0015																			128.341	1.3705													128.369
0.421	-0.000652		1.226	0.0036		1.228	0.00312		0.4209	-0.0007054		0.42	-0.0003074		1.225	0.00152																			128.48	1.371													128.508
0.418	-0.0006565		1.227	0.00365		1.23	0.00318		0.418	-0.000721		0.4171	-0.0003102		1.226	0.00154																			128.619	1.3715													128.647
0.415	-0.0006614		1.228	0.00364		1.23	0.00318		0.4149	-0.000739		0.414	-0.0003123		1.227	0.00156																			128.758	1.3721													128.786
0.412	-0.0006653		1.229	0.00367		1.231	0.0031		0.412	-0.0007543		0.4111	-0.0003146		1.228	0.00159																			128.897	1.3727													128.924
0.409	-0.0006698		1.23	0.00369		1.232	0.00311		0.409	-0.0007709		0.4081	-0.0003168		1.229	0.00161																			129.036	1.3732													129.063
0.406	-0.0006752		1.231	0.00369		1.233	0.00318		0.406	-0.0007886		0.4051	-0.0003197		1.23	0.00163																			129.175	1.3737													129.202
0.403	-0.0006827		1.232	0.00371		1.234	0.00304		0.4029	-0.0008062		0.4021	-0.0003227		1.231	0.00165																			129.314	1.3743													129.341
0.4	-0.0006868		1.233	0.00371		1.235	0.00312		0.3999	-0.0008251		0.3991	-0.000326		1.232	0.00167																			129.453	1.3748													129.48
0.397	-0.0006913		1.234	0.00373		1.236	0.00312		0.3969	-0.0008446		0.3961	-0.0003288		1.233	0.00169																			129.591	1.3754													129.619
0.394	-0.0006967		1.235	0.00373		1.237	0.00312		0.3939	-0.0008641		0.3931	-0.0003313		1.234	0.00172																			129.73	1.3759													129.758
0.391	-0.0007012		1.236	0.00375		1.238	0.00312		0.3909	-0.0008849		0.3901	-0.0003341		1.235	0.00174																			129.869	1.3764													129.897
0.388	-0.0007071		1.237	0.00375		1.239	0.00311		0.3879	-0.0009056		0.3871	-0.0003367		1.236	0.00176																			130.008	1.377													130.036
0.385	-0.0007128		1.238	0.00375		1.24	0.00311		0.3849	-0.0009267		0.3841	-0.0003396		1.237	0.00178																			130.147	1.3776													130.175
0.382	-0.0007179		1.239	0.00376		1.241	0.00311		0.3819	-0.0009507		0.3811	-0.0003431		1.238	0.00181																			130.286	1.3782													130.314
0.379	-0.0007231		1.24	0.00376		1.242	0.00317		0.3789	-0.0009726		0.3781	-0.000346		1.239	0.00183																			130.425	1.3787													130.452
0.376	-0.0007293		1.241	0.00377		1.243	0.00303		0.3759	-0.0009949		0.3751	-0.0003497		1.24	0.00185																			130.564	1.3793													130.591
0.373	-0.0007349		1.242	0.00374		1.245	0.00316		0.3729	-0.00102		0.3721	-0.0003524		1.241	0.00188																			130.703	1.3798													130.73
0.37	-0.0007406		1.243	0.00377		1.245	0.00314		0.3699	-0.00104		0.3691	-0.0003548		1.242	0.0019																			130.842	1.3804													130.869
0.367	-0.000747		1.244	0.00376		1.246	0.003		0.3669	-0.00106		0.3661	-0.0003565		1.243	0.00192																			130.981	1.381													131.008
0.364	-0.0007526		1.246	0.00378		1.247	0.00307		0.3639	-0.00109		0.3631	-0.0003601		1.244	0.00194																			131.119	1.3816													131.147
0.361	-0.00076		1.246	0.00377		1.248	0.00306		0.3609	-0.00111		0.36	-0.0003638		1.245	0.00197																			131.258	1.3821													131.286
0.358	-0.0007665		1.247	0.00375		1.249	0.00306		0.3579	-0.00113		0.357	-0.0003666		1.246	0.00199																			131.397	1.3827													131.425
0.355	-0.0007724		1.249	0.00378		1.25	0.00299		0.3549	-0.00115		0.3541	-0.0003704		1.247	0.00201																			131.536	1.3832													131.564
0.352	-0.0007788		1.249	0.00375		1.251	0.00311		0.3519	-0.00118		0.3511	-0.0003736		1.248	0.00204																			131.675	1.3839													131.703
0.349	-0.0007856		1.25	0.00376		1.252	0.00309		0.3489	-0.0012		0.3481	-0.0003772		1.249	0.00206																			131.814	1.3844													131.842
0.346	-0.000793		1.251	0.00373		1.253	0.00301		0.3459	-0.00122		0.3451	-0.0003808		1.25	0.00208																			131.953	1.385													131.981
0.343	-0.0008		1.252	0.00374		1.254	0.003		0.3429	-0.00124		0.342	-0.0003848		1.251	0.00211																			132.092	1.3856													132.119
0.34	-0.0008069		1.253	0.00372		1.255	0.00298		0.3399	-0.00126		0.339	-0.0003883		1.252	0.00213																			132.231	1.3862													132.258
0.337	-0.0008142		1.255	0.00372		1.256	0.00292		0.3369	-0.00128		0.336	-0.0003918		1.253	0.00215																			132.369	1.3868													132.397
0.334	-0.0008213		1.255	0.00371		1.257	0.00298		0.3339	-0.00129		0.333	-0.0003952		1.254	0.00217																			132.508	1.3874													132.536
0.331	-0.0008286		1.257	0.00369		1.258	0.00291		0.3309	-0.00131		0.33	-0.0003991		1.255	0.00219																			132.647	1.3879													132.675
0.328	-0.0008366		1.258	0.0037		1.259	0.0029		0.3279	-0.00132		0.327	-0.000403		1.256	0.00222																			132.786	1.3885													132.814
0.325	-0.0008449		1.259	0.00366		1.26	0.00289		0.325	-0.00134		0.324	-0.0004068		1.257	0.00224																			132.925	1.3891													132.953
0.322	-0.0008518		1.259	0.00366		1.261	0.00289		0.3219	-0.00135		0.321	-0.0004103		1.258	0.00226																			133.064	1.3897													133.092
0.319	-0.0008597		1.26	0.00362		1.262	0.00288		0.3189	-0.00136		0.318	-0.0004142		1.259	0.00228																			133.203	1.3903													133.231
0.316	-0.0008677		1.262	0.00364		1.263	0.00282		0.316	-0.00136		0.315	-0.0004183		1.26	0.0023																			133.342	1.3909													133.37
0.313	-0.0008769		1.262	0.00361		1.264	0.00282		0.313	-0.00137		0.312	-0.0004222		1.261	0.00232																			133.481	1.3914													133.509
0.31	-0.0008848		1.264	0.0036		1.265	0.00287		0.3099	-0.00137		0.309	-0.0004268		1.262	0.00234																			133.619	1.3921													133.648
0.307	-0.0008933		1.265	0.00358		1.266	0.00285		0.307	-0.00137		0.306	-0.0004306		1.263	0.00236																			133.758	1.3927													133.786
0.304	-0.0009017		1.266	0.00357		1.267	0.0029		0.3039	-0.00137		0.303	-0.0004354		1.264	0.00237																			133.897	1.3933													133.925
0.301	-0.0009099		1.267	0.00355		1.268	0.00281		0.3009	-0.00136		0.3	-0.0004403		1.265	0.00239																			134.036	1.3939													134.064
			1.268	0.00354		1.269	0.00281								1.266	0.00241																			134.175	1.3945													134.203
			1.269	0.00352		1.27	0.00279								1.267	0.00242																			134.314	1.3951													134.342
			1.27	0.00349		1.271	0.00278								1.268	0.00244																			134.453	1.3957													134.481
			1.271	0.00346		1.272	0.00276								1.269	0.00245																			134.592	1.3963													134.62
			1.272	0.00346		1.273	0.00276								1.27	0.00247																			134.731	1.397													134.759
			1.273	0.00341		1.274	0.00268								1.271	0.00248																			134.869	1.3975													134.898
			1.274	0.00342		1.275	0.00274								1.272	0.00249																			135.008	1.3981													135.037
			1.275	0.00338		1.276	0.00267								1.273	0.00251																			135.147	1.3987													135.176
			1.276	0.00337		1.278	0.00277								1.274	0.00252																			135.286	1.3994													135.315
			1.277	0.00334		1.278	0.00263								1.275	0.00253																			135.425	1.4													135.453
			1.278	0.00333		1.28	0.00269								1.276	0.00254																			135.564	1.4006													135.592
			1.279	0.00329		1.28	0.00261								1.277	0.00255																			135.703	1.4011													135.731
			1.28	0.00327		1.282	0.00261								1.278	0.00256																			135.842	1.4018													135.87
			1.281	0.00326		1.283	0.0026								1.279	0.00257																			135.981	1.4024													136.009
			1.282	0.00322		1.283	0.00255								1.28	0.00257																			136.12	1.403													136.148
			1.283	0.00323		1.284	0.00249								1.281	0.00258																			136.258	1.4037													136.287
			1.284	0.00316		1.285	0.00261								1.282	0.00259																			136.397	1.4042													136.426
			1.285	0.00317		1.286	0.00248								1.283	0.00259																			136.536	1.4049													136.565
			1.286	0.00313		1.287	0.00261								1.284	0.0026																			136.675	1.4055													136.704
			1.287	0.00312		1.289	0.00253								1.285	0.0026																			136.814	1.4062													136.843
			1.288	0.0031		1.289	0.00257								1.286	0.0026																			136.953	1.4068													136.982
			1.289	0.00308		1.29	0.00244								1.287	0.00261																			137.092	1.4074													137.12
			1.29	0.00307		1.291	0.00251								1.288	0.00261																			137.231	1.408													137.259
			1.291	0.00303		1.292	0.00249								1.289	0.00262																			137.37	1.4086													137.398
			1.292	0.003		1.293	0.00248								1.29	0.00262																			137.508	1.4093													137.537
			1.293	0.00298		1.294	0.00247								1.291	0.00262																			137.647	1.4099													137.676
			1.293	0.00295		1.295	0.00246								1.292	0.00262																			137.786	1.4105													137.815
			1.295	0.00294		1.296	0.00245								1.293	0.00262																			137.925	1.4111													137.954
			1.296	0.00291		1.297	0.00238								1.294	0.00262																			138.064	1.4117													138.093
			1.297	0.00289		1.298	0.00243								1.295	0.00261																			138.203	1.4124													138.232
			1.298	0.00288		1.299	0.00236								1.296	0.00261																			138.342	1.413													138.371
			1.299	0.00284		1.3	0.00242								1.297	0.00261																			138.481	1.4137													138.51
			1.3	0.00282		1.301	0.00235								1.298	0.00261																			138.62	1.4142													138.649
			1.301	0.00281		1.303	0.00245								1.299	0.0026																			138.758	1.4148													138.787
			1.301	0.00277		1.303	0.00237								1.3	0.0026																			138.897	1.4155													138.926
			1.302	0.00276		1.304	0.00235								1.301	0.0026																			139.036	1.4161													139.065
			1.304	0.00274		1.306	0.00234								1.302	0.00259																			139.175	1.4168													139.204
			1.305	0.00272		1.306	0.00228								1.303	0.00259																			139.314	1.4173													139.343
			1.306	0.0027		1.307	0.00222								1.304	0.00258																			139.453	1.418													139.482
			1.307	0.00268		1.308	0.00229								1.305	0.00258																			139.592	1.4186													139.621
			1.308	0.00265		1.309	0.00232								1.306	0.00257																			139.731	1.4193													139.76
			1.309	0.00261		1.31	0.00225								1.307	0.00257																			139.87	1.4199													139.899
			1.31	0.00259		1.311	0.00229								1.308	0.00256																			140.008	1.4205													140.038
			1.311	0.00254		1.312	0.00227								1.309	0.00256																			140.147	1.4211													140.177
			1.312	0.00255		1.313	0.00225								1.31	0.00255																			140.286	1.4218													140.316
			1.312	0.00251		1.314	0.00224								1.311	0.00254																			140.425	1.4224													140.455
			1.314	0.0025		1.316	0.00222								1.312	0.00254																			140.564	1.423													140.594
			1.315	0.00249		1.316	0.00217								1.313	0.00253																			140.703	1.4236													140.732
			1.316	0.00246		1.317	0.00216								1.314	0.00252																			140.842	1.4242													140.871
			1.317	0.00245		1.318	0.00216								1.315	0.00252																			140.981	1.4248													141.01
			1.318	0.00241		1.319	0.00216								1.316	0.00251																			141.12	1.4254													141.149
			1.319	0.0024		1.32	0.00215								1.317	0.0025																			141.258	1.4261													141.288
			1.32	0.00237		1.321	0.00214								1.318	0.0025																			141.397	1.4268													141.427
			1.321	0.00235		1.322	0.00208								1.319	0.00249																			141.536	1.4273													141.566
			1.322	0.00234		1.323	0.00213								1.32	0.00248																			141.675	1.4279													141.705
			1.323	0.0023		1.324	0.00207								1.321	0.00247																			141.814	1.4286													141.844
			1.324	0.00229		1.326	0.00211								1.322	0.00246																			141.953	1.4292													141.983
			1.325	0.00226		1.326	0.002								1.323	0.00245																			142.092	1.4298													142.121
			1.326	0.00224		1.327	0.00206								1.324	0.00245																			142.231	1.4304													142.261
			1.327	0.00222		1.328	0.00205								1.325	0.00244																			142.37	1.431													142.399
			1.328	0.00221		1.329	0.00209								1.326	0.00243																			142.508	1.4316													142.538
			1.329	0.00219		1.33	0.00207								1.327	0.00242																			142.647	1.4323													142.677
			1.33	0.00217		1.331	0.002								1.328	0.00241																			142.786	1.4329													142.816
			1.331	0.00216		1.333	0.00204								1.329	0.0024																			142.925	1.4335													142.955
			1.332	0.00212		1.333	0.00198								1.33	0.00239																			143.064	1.4341													143.094
			1.333	0.00212		1.334	0.00198								1.331	0.00238																			143.203	1.4347													143.233
			1.334	0.0021		1.335	0.00197								1.332	0.00237																			143.342	1.4353													143.372
			1.335	0.00209		1.337	0.00196								1.333	0.00237																			143.481	1.436													143.511
			1.336	0.00207		1.337	0.00191								1.334	0.00235																			143.62	1.4365													143.65
			1.336	0.00204		1.338	0.00187								1.335	0.00234																			143.758	1.4371													143.789
			1.338	0.00203		1.339	0.00196								1.336	0.00233																			143.897	1.4377													143.928
			1.339	0.00202		1.34	0.00194								1.337	0.00233																			144.036	1.4383													144.066
			1.34	0.002		1.341	0.00188								1.338	0.00232																			144.175	1.4389													144.205
			1.34	0.00198		1.343	0.00197								1.339	0.00231																			144.314	1.4396													144.344
			1.342	0.00197		1.343	0.00189								1.34	0.0023																			144.453	1.4401													144.483
			1.343	0.00197		1.344	0.0018								1.341	0.00229																			144.592	1.4407													144.622
			1.343	0.00194		1.345	0.0019								1.342	0.00227																			144.731	1.4413													144.761
			1.345	0.00192		1.346	0.00183								1.343	0.00227																			144.87	1.4419													144.9
			1.346	0.00192		1.347	0.00183								1.344	0.00226																			145.008	1.4425													145.039
			1.346	0.00188		1.348	0.00182								1.345	0.00225																			145.147	1.4431													145.178
			1.348	0.00189		1.35	0.00186								1.346	0.00223																			145.286	1.4437													145.317
			1.349	0.00186		1.351	0.00183								1.347	0.00223																			145.425	1.4443													145.456
			1.35	0.00186		1.351	0.00177								1.348	0.00221																			145.564	1.4449													145.595
			1.351	0.00183		1.352	0.00173								1.349	0.00221																			145.703	1.4455													145.733
			1.352	0.00182		1.353	0.00174								1.35	0.0022																			145.842	1.4461													145.872
			1.353	0.00181		1.354	0.00174								1.351	0.00219																			145.981	1.4466													146.011
			1.353	0.0018		1.355	0.00177								1.352	0.00218																			146.12	1.4472													146.15
			1.355	0.00178		1.356	0.00172								1.353	0.00216																			146.258	1.4478													146.289
			1.356	0.00177		1.357	0.00172								1.354	0.00215																			146.397	1.4484													146.428
			1.356	0.00174		1.358	0.00175								1.355	0.00214																			146.536	1.449													146.567
			1.358	0.00175		1.359	0.00173								1.356	0.00213																			146.675	1.4495													146.706
			1.358	0.00172		1.36	0.00167								1.357	0.00212																			146.814	1.4501													146.845
			1.36	0.00173		1.361	0.00167								1.358	0.00211																			146.953	1.4507													146.984
			1.361	0.00171		1.362	0.00167								1.359	0.0021																			147.092	1.4512													147.123
			1.361	0.00169		1.364	0.0017								1.36	0.00209																			147.231	1.4518													147.262
			1.363	0.00168		1.364	0.0016								1.361	0.00208																			147.37	1.4524													147.4
			1.364	0.00168		1.365	0.00164								1.362	0.00207																			147.508	1.4529													147.539
			1.364	0.00165		1.366	0.00164								1.363	0.00206																			147.647	1.4535													147.678
			1.366	0.00165		1.367	0.00163								1.364	0.00205																			147.786	1.4541													147.817
			1.366	0.00163		1.368	0.00161								1.365	0.00203																			147.925	1.4547													147.956
			1.367	0.00161		1.369	0.00161								1.366	0.00203																			148.064	1.4553													148.095
			1.368	0.00161		1.37	0.0016								1.367	0.00201																			148.203	1.4558													148.234
			1.37	0.00162		1.371	0.00159								1.368	0.002																			148.342	1.4563													148.373
			1.37	0.0016		1.372	0.00162								1.369	0.00199																			148.481	1.4569													148.512
			1.371	0.00158		1.373	0.00156								1.37	0.00198																			148.62	1.4575													148.651
			1.372	0.00159		1.374	0.00155								1.371	0.00197																			148.758	1.458													148.79
			1.373	0.00157		1.375	0.00151								1.372	0.00196																			148.897	1.4585													148.929
			1.375	0.00157		1.376	0.00155								1.373	0.00195																			149.036	1.4591													149.068
			1.375	0.00155		1.377	0.00154								1.374	0.00193																			149.175	1.4596													149.207
			1.376	0.00154		1.378	0.00149								1.375	0.00193																			149.314	1.4602													149.345
			1.377	0.00154		1.379	0.00149								1.376	0.00191																			149.453	1.4608													149.484
			1.378	0.00153		1.38	0.00149								1.377	0.0019																			149.592	1.4613													149.623
			1.379	0.00154		1.381	0.00145								1.378	0.00189																			149.731	1.4618													149.762
			1.38	0.00152		1.382	0.00153								1.379	0.00188																			149.87	1.4624													149.901
			1.382	0.00152		1.383	0.00147								1.38	0.00187																			150.008	1.4629													150.04
			1.382	0.0015		1.384	0.00147								1.381	0.00186																			150.147	1.4635													150.179
			1.383	0.00149		1.385	0.0015								1.382	0.00185																			150.286	1.464													150.318
			1.385	0.0015		1.386	0.00144								1.383	0.00184																			150.425	1.4645													150.457
			1.385	0.00148		1.387	0.00144								1.384	0.00182																			150.564	1.465													150.596
			1.386	0.00147		1.388	0.0014								1.385	0.00181																			150.703	1.4656													150.735
			1.388	0.00148		1.389	0.00144								1.386	0.0018																			150.842	1.4661													150.874
			1.388	0.00146		1.39	0.00143								1.387	0.00179																			150.981	1.4666													151.013
			1.389	0.00146		1.392	0.00146								1.388	0.00178																			151.12	1.4671													151.152
			1.391	0.00144		1.392	0.0014								1.389	0.00177																			151.258	1.4676													151.291
			1.391	0.00145		1.393	0.0014								1.39	0.00176																			151.397	1.4682													151.429
			1.392	0.00143		1.394	0.00139								1.391	0.00174																			151.536	1.4687													151.568
			1.393	0.00145		1.396	0.00146								1.392	0.00173																			151.675	1.4692													151.707
			1.394	0.00142		1.396	0.00136								1.393	0.00172																			151.814	1.4698													151.846
			1.396	0.00145		1.398	0.0014								1.394	0.00171																			151.953	1.4702													151.985
			1.396	0.00142		1.399	0.00135								1.395	0.0017																			152.092	1.4708													152.124
			1.397	0.00142		1.399	0.00132								1.396	0.00169																			152.231	1.4713													152.263
			1.399	0.00141		1.4	0.00133								1.397	0.00168																			152.37	1.4718													152.402
			1.399	0.00141		1.401	0.00137								1.398	0.00167																			152.508	1.4723													152.541
			1.4	0.00139		1.402	0.00136								1.399	0.00166																			152.647	1.4728													152.68
			1.401	0.00141		1.403	0.00131								1.4	0.00165																			152.786	1.4733													152.819
			1.402	0.00138		1.405	0.00135								1.401	0.00163																			152.925	1.4738													152.958
			1.403	0.00141		1.405	0.00134								1.402	0.00162																			153.064	1.4743													153.096
			1.404	0.00138		1.406	0.0013								1.403	0.00161																			153.203	1.4748													153.235
			1.405	0.00139		1.407	0.0013								1.404	0.0016																			153.342	1.4752													153.374
			1.406	0.00138		1.409	0.00137								1.405	0.00159																			153.481	1.4758													153.513
			1.407	0.00138		1.409	0.00131								1.406	0.00158																			153.62	1.4762													153.652
			1.408	0.00138		1.41	0.00127								1.407	0.00157																			153.758	1.4768													153.791
			1.409	0.00138		1.412	0.00135								1.408	0.00156																			153.898	1.4773													153.93
			1.41	0.00137		1.412	0.00129								1.409	0.00155																			154.036	1.4778													154.069
			1.411	0.00137		1.413	0.00129								1.41	0.00154																			154.175	1.4782													154.208
			1.412	0.00137		1.414	0.00129								1.411	0.00153																			154.314	1.4787													154.347
			1.414	0.00138		1.415	0.00128								1.412	0.00152																			154.453	1.4792													154.486
			1.415	0.00137		1.416	0.00128								1.413	0.00151																			154.592	1.4797													154.625
			1.415	0.00137		1.418	0.00132								1.414	0.0015																			154.731	1.4802													154.763
			1.416	0.00134		1.418	0.00126								1.415	0.00149																			154.87	1.4806													154.902
			1.417	0.00137		1.419	0.00126								1.416	0.00147																			155.009	1.4811													155.041
			1.418	0.00134		1.42	0.00126								1.417	0.00147																			155.148	1.4815													155.18
			1.419	0.00136		1.421	0.00126								1.418	0.00145																			155.286	1.482													155.319
			1.42	0.00136		1.422	0.00126								1.419	0.00145																			155.425	1.4825													155.458
			1.421	0.00137		1.424	0.0013								1.42	0.00144																			155.564	1.4829													155.597
			1.422	0.00135		1.425	0.00121								1.421	0.00143																			155.703	1.4834													155.736
			1.423	0.00135		1.425	0.00122								1.422	0.00142																			155.842	1.4839													155.875
			1.424	0.00137		1.426	0.0012								1.423	0.00141																			155.981	1.4843													156.014
			1.425	0.00135		1.427	0.00124								1.424	0.0014																			156.12	1.4848													156.153
			1.426	0.00137		1.428	0.00127								1.425	0.00139																			156.259	1.4853													156.292
			1.427	0.00135		1.429	0.00123								1.426	0.00138																			156.398	1.4857													156.43
			1.428	0.00137		1.43	0.00127								1.427	0.00137																			156.536	1.4862													156.569
			1.43	0.00134		1.431	0.00125								1.428	0.00136																			156.675	1.4866													156.708
			1.43	0.00135		1.432	0.00121								1.429	0.00136																			156.814	1.4871													156.847
			1.431	0.00133		1.434	0.00126								1.43	0.00135																			156.953	1.4876													156.986
			1.432	0.00136		1.434	0.00121								1.431	0.00134																			157.092	1.488													157.125
			1.433	0.00135		1.435	0.00122								1.432	0.00133																			157.231	1.4884													157.264
			1.434	0.00137		1.436	0.00126								1.433	0.00132																			157.37	1.4889													157.403
			1.435	0.00136		1.437	0.00121								1.434	0.00131																			157.509	1.4893													157.542
			1.436	0.00137		1.439	0.00125								1.435	0.00131																			157.648	1.4898													157.681
			1.437	0.00136		1.439	0.00121								1.436	0.0013																			157.786	1.4901													157.82
			1.438	0.00137		1.44	0.00122								1.437	0.00129																			157.925	1.4906													157.959
			1.439	0.00136		1.441	0.00121								1.438	0.00129																			158.064	1.491													158.097
			1.44	0.00136		1.442	0.00122								1.439	0.00128																			158.203	1.4915													158.236
			1.441	0.00138		1.443	0.00126								1.44	0.00127																			158.342	1.4919													158.375
			1.442	0.00137		1.444	0.00121								1.441	0.00127																			158.481	1.4924													158.514
			1.443	0.00137		1.445	0.00125								1.442	0.00126																			158.62	1.4928													158.653
			1.444	0.00137		1.446	0.00121								1.443	0.00125																			158.759	1.4932													158.792
			1.445	0.00137		1.447	0.00125								1.444	0.00125																			158.898	1.4936													158.931
			1.446	0.00138		1.448	0.00121								1.445	0.00124																			159.036	1.4941													159.07
			1.447	0.00138		1.449	0.00122								1.446	0.00123																			159.175	1.4945													159.209
			1.448	0.00139		1.45	0.00122								1.447	0.00123																			159.314	1.4949													159.348
			1.449	0.0014		1.451	0.00122								1.448	0.00122																			159.453	1.4953													159.487
			1.45	0.00141		1.452	0.00123								1.449	0.00122																			159.592	1.4957													159.626
			1.451	0.0014		1.454	0.0013								1.45	0.00121																			159.731	1.4962													159.764
			1.452	0.00143		1.455	0.00124								1.451	0.00121																			159.87	1.4966													159.903
			1.453	0.00141		1.455	0.00124								1.452	0.0012																			160.009	1.497													160.042
			1.454	0.00142		1.456	0.00121								1.453	0.0012																			160.148	1.4974													160.181
			1.455	0.00142		1.457	0.00129								1.454	0.00119																			160.286	1.4978													160.32
			1.456	0.00145		1.458	0.0012								1.455	0.00119																			160.425	1.4982													160.459
			1.457	0.00142		1.459	0.00125								1.456	0.00118																			160.564	1.4986													160.598
			1.458	0.00145		1.46	0.00118								1.457	0.00118																			160.703	1.4991													160.737
			1.459	0.00144		1.461	0.00127								1.458	0.00117																			160.842	1.4994													160.876
			1.46	0.00147		1.462	0.00123								1.459	0.00117																			160.981	1.4998													161.015
			1.461	0.00146		1.463	0.00127								1.46	0.00117																			161.12	1.5002													161.154
			1.462	0.00147		1.464	0.00123								1.461	0.00116																			161.259	1.5007													161.293
			1.463	0.00146		1.465	0.00124								1.462	0.00116																			161.398	1.5011													161.432
			1.464	0.0015		1.466	0.00128								1.463	0.00115																			161.536	1.5014													161.571
			1.465	0.00148		1.467	0.00124								1.464	0.00115																			161.675	1.5018													161.709
			1.467	0.00151		1.468	0.00129								1.465	0.00115																			161.814	1.5022													161.848
			1.467	0.00147		1.469	0.00128								1.466	0.00114																			161.953	1.5026													161.987
			1.468	0.00149		1.47	0.00125								1.467	0.00114																			162.092	1.503													162.126
			1.469	0.00149		1.471	0.00129								1.468	0.00114																			162.231	1.5034													162.265
			1.47	0.0015		1.472	0.00122								1.469	0.00113																			162.37	1.5037													162.404
			1.471	0.00151		1.473	0.00131								1.47	0.00113																			162.509	1.5042													162.543
			1.472	0.00152		1.474	0.00127								1.471	0.00113																			162.648	1.5045													162.682
			1.473	0.00153		1.475	0.00131								1.472	0.00113																			162.786	1.5049													162.821
			1.474	0.00154		1.476	0.00131								1.473	0.00113																			162.925	1.5054													162.96
			1.475	0.00154		1.477	0.00135								1.474	0.00112																			163.064	1.5057													163.099
			1.476	0.00156		1.478	0.0013								1.475	0.00112																			163.203	1.5061													163.238
			1.477	0.00155		1.479	0.00131								1.476	0.00112																			163.342	1.5065													163.377
			1.478	0.00157		1.48	0.00127								1.477	0.00112																			163.481	1.5068													163.516
			1.479	0.00157		1.481	0.00133								1.478	0.00111																			163.62	1.5072													163.654
			1.48	0.00159		1.482	0.00129								1.479	0.00111																			163.759	1.5076													163.793
			1.481	0.00159		1.483	0.00138								1.48	0.00111																			163.898	1.5079													163.932
			1.482	0.00159		1.484	0.00133								1.481	0.00111																			164.036	1.5083													164.071
			1.483	0.00161		1.486	0.00133								1.482	0.00111																			164.175	1.5087													164.21
			1.484	0.00162		1.486	0.00138								1.483	0.00111																			164.314	1.5091													164.349
			1.485	0.00162		1.487	0.00129								1.484	0.0011																			164.453	1.5094													164.488
			1.486	0.00164		1.488	0.00139								1.485	0.0011																			164.592	1.5098													164.627
			1.487	0.00164		1.489	0.00134								1.486	0.0011																			164.731	1.5101													164.766
			1.488	0.00166		1.49	0.00139								1.487	0.0011																			164.87	1.5105													164.905
			1.489	0.00165		1.491	0.00139								1.488	0.0011																			165.009	1.5109													165.044
			1.49	0.00167		1.493	0.00143								1.489	0.0011																			165.148	1.5112													165.183
			1.491	0.00168		1.493	0.00138								1.49	0.0011																			165.286	1.5116													165.321
			1.492	0.00171		1.494	0.00135								1.491	0.0011																			165.425	1.5119													165.46
			1.493	0.00168		1.496	0.0014								1.492	0.0011																			165.564	1.5123													165.599
			1.494	0.00173		1.496	0.00132								1.493	0.0011																			165.703	1.5127													165.738
			1.495	0.00172		1.497	0.00139								1.494	0.0011																			165.842	1.513													165.877
			1.496	0.00175		1.498	0.0014								1.495	0.0011																			165.981	1.5133													166.016
			1.497	0.00175		1.499	0.00145								1.496	0.0011																			166.12	1.5137													166.155
			1.498	0.00177		1.501	0.00145								1.497	0.0011																			166.259	1.514													166.294
			1.499	0.00176		1.501	0.00145								1.498	0.0011																			166.398	1.5144													166.433
			1.5	0.00177		1.502	0.0014								1.499	0.0011																			166.536	1.5147													166.572
			1.501	0.00179		1.504	0.00146								1.5	0.0011																			166.675	1.5151													166.711
			1.502	0.00179		1.504	0.00142								1.501	0.0011																			166.814	1.5154													166.85
			1.503	0.00181		1.505	0.00143								1.502	0.0011																			166.953	1.5157													166.988
			1.504	0.00182		1.506	0.00149								1.503	0.0011																			167.092	1.5161													167.127
			1.505	0.00182		1.507	0.00149								1.504	0.00111																			167.231	1.5164													167.266
			1.506	0.00184		1.508	0.00145								1.505	0.00111																			167.37	1.5168													167.405
			1.507	0.00184		1.51	0.0015								1.506	0.00111																			167.509	1.5171													167.544
			1.508	0.00186		1.51	0.00147								1.507	0.00111																			167.648	1.5175													167.683
			1.509	0.0019		1.511	0.00148								1.508	0.00111																			167.786	1.5178													167.822
			1.51	0.00189		1.512	0.00149								1.509	0.00111																			167.925	1.5181													167.961
			1.511	0.00192		1.513	0.00154								1.51	0.00111																			168.064	1.5185													168.1
			1.512	0.00191		1.514	0.0015								1.511	0.00112																			168.203	1.5188													168.239
			1.513	0.00193		1.515	0.00156								1.512	0.00112																			168.342	1.5191													168.378
			1.514	0.00192		1.517	0.0016								1.513	0.00112																			168.481	1.5194													168.517
			1.515	0.00194		1.517	0.00155								1.514	0.00112																			168.62	1.5197													168.655
			1.516	0.00195		1.518	0.00155								1.515	0.00112																			168.759	1.5201													168.794
			1.517	0.00196		1.519	0.00152								1.516	0.00113																			168.898	1.5204													168.933
			1.518	0.00198		1.52	0.00159								1.517	0.00113																			169.036	1.5207													169.072
			1.519	0.00198		1.521	0.00154								1.518	0.00113																			169.175	1.5211													169.211
			1.52	0.002		1.522	0.00161								1.519	0.00113																			169.314	1.5214													169.35
			1.521	0.002		1.523	0.00161								1.52	0.00114																			169.453	1.5217													169.489
			1.522	0.00203		1.524	0.00162								1.521	0.00114																			169.592	1.522													169.628
			1.523	0.00204		1.525	0.00157								1.522	0.00114																			169.731	1.5224													169.767
			1.524	0.00206		1.526	0.00169								1.523	0.00115																			169.87	1.5227													169.906
			1.525	0.00206		1.527	0.00158								1.524	0.00115																			170.009	1.523													170.045
			1.526	0.00207		1.528	0.00165								1.525	0.00115																			170.148	1.5233													170.184
			1.527	0.00209		1.529	0.00161								1.526	0.00116																			170.286	1.5236													170.322
			1.528	0.00211		1.53	0.00168								1.527	0.00116																			170.425	1.5239													170.461
			1.529	0.00211		1.531	0.00168								1.528	0.00116																			170.564	1.5242													170.6
			1.53	0.00213		1.532	0.00168								1.529	0.00117																			170.703	1.5245													170.739
			1.531	0.00214		1.533	0.00173								1.53	0.00117																			170.842	1.5249													170.878
			1.532	0.00216		1.534	0.00168								1.531	0.00118																			170.981	1.5252													171.017
			1.533	0.00218		1.535	0.00174								1.532	0.00118																			171.12	1.5255													171.156
			1.534	0.0022		1.536	0.00174								1.533	0.00119																			171.259	1.5258													171.295
			1.535	0.0022		1.537	0.00174								1.534	0.00119																			171.398	1.5261													171.434
			1.536	0.00223		1.538	0.00174								1.535	0.00119																			171.536	1.5264													171.573
			1.537	0.00222		1.54	0.00175								1.536	0.0012																			171.675	1.5268													171.712
			1.538	0.00226		1.54	0.00176								1.537	0.0012																			171.814	1.527													171.851
			1.539	0.00226		1.541	0.00171								1.538	0.00121																			171.953	1.5273													171.989
			1.54	0.00226		1.542	0.00178								1.539	0.00121																			172.092	1.5276													172.128
			1.541	0.00228		1.543	0.00179								1.54	0.00121																			172.231	1.528													172.267
			1.542	0.00229		1.544	0.00179								1.541	0.00122																			172.37	1.5282													172.406
			1.543	0.00229		1.545	0.0018								1.542	0.00122																			172.509	1.5285													172.545
			1.544	0.00231		1.546	0.0018								1.543	0.00123																			172.648	1.5288													172.684
			1.545	0.00231		1.547	0.00181								1.544	0.00123																			172.786	1.5291													172.823
			1.546	0.00233		1.548	0.00182								1.545	0.00124																			172.925	1.5294													172.962
			1.547	0.00235		1.549	0.00183								1.546	0.00124																			173.064	1.5297													173.101
			1.548	0.00235		1.55	0.00184								1.547	0.00125																			173.203	1.53													173.24
			1.549	0.00237		1.551	0.00179								1.548	0.00125																			173.342	1.5303													173.379
			1.55	0.00238		1.552	0.00191								1.549	0.00126																			173.481	1.5306													173.518
			1.551	0.00239		1.553	0.0019								1.55	0.00126																			173.62	1.5309													173.656
			1.552	0.0024		1.554	0.0019								1.551	0.00127																			173.759	1.5312													173.795
			1.552	0.00241		1.556	0.0019								1.552	0.00127																			173.898	1.5315													173.934
			1.554	0.00243		1.556	0.0019								1.553	0.00128																			174.036	1.5317													174.073
			1.555	0.00246		1.557	0.00186								1.554	0.00128																			174.175	1.532													174.212
			1.556	0.00246		1.558	0.00193								1.555	0.00129																			174.314	1.5323													174.351
			1.557	0.00248		1.559	0.00188								1.556	0.00129																			174.453	1.5326													174.49
			1.558	0.00247		1.56	0.00194								1.557	0.0013																			174.592	1.5329													174.629
			1.559	0.0025		1.561	0.00189								1.558	0.0013																			174.731	1.5332													174.768
			1.56	0.00249		1.562	0.00195								1.559	0.00131																			174.87	1.5335													174.907
			1.561	0.00253		1.563	0.00191								1.56	0.00131																			175.009	1.5337													175.046
			1.562	0.00252		1.564	0.00197								1.561	0.00132																			175.148	1.534													175.185
			1.563	0.00254		1.565	0.00187								1.562	0.00132																			175.286	1.5343													175.323
			1.564	0.00254		1.566	0.00195								1.563	0.00133																			175.425	1.5346													175.462
			1.565	0.00255		1.567	0.00196								1.564	0.00134																			175.564	1.5349													175.601
			1.566	0.00258		1.568	0.00207								1.565	0.00134																			175.703	1.5352													175.74
			1.567	0.00257		1.569	0.002								1.566	0.00135																			175.842	1.5355													175.879
			1.568	0.0026		1.57	0.00205								1.567	0.00135																			175.981	1.5357													176.018
			1.569	0.00259		1.571	0.00199								1.568	0.00136																			176.12	1.536													176.157
			1.57	0.00264		1.572	0.00201								1.569	0.00136																			176.259	1.5363													176.296
			1.571	0.00262		1.573	0.00201								1.57	0.00137																			176.398	1.5365													176.435
			1.572	0.00265		1.574	0.00202								1.571	0.00138																			176.536	1.5368													176.574
			1.573	0.00262		1.575	0.00203								1.572	0.00138																			176.675	1.5371													176.713
			1.574	0.00267		1.576	0.00203								1.573	0.00139																			176.814	1.5374													176.851
			1.575	0.00266		1.578	0.00203								1.574	0.00139																			176.953	1.5377													176.99
			1.576	0.00268		1.578	0.00204								1.575	0.0014																			177.092	1.5379													177.129
			1.577	0.00268		1.579	0.00195								1.576	0.00141																			177.231	1.5382													177.268
			1.578	0.00269		1.58	0.00202								1.577	0.00141																			177.37	1.5385													177.407
			1.579	0.00271		1.581	0.00203								1.578	0.00142																			177.509	1.5387													177.546
			1.58	0.00271		1.582	0.00209								1.579	0.00142																			177.648	1.539													177.685
			1.581	0.00273		1.583	0.00214								1.58	0.00143																			177.786	1.5392													177.824
			1.582	0.00272		1.585	0.00213								1.581	0.00143																			177.925	1.5395													177.963
			1.583	0.00274		1.585	0.00213								1.582	0.00144																			178.064	1.5398													178.102
			1.584	0.00274		1.586	0.00207								1.583	0.00145																			178.203	1.5401													178.241
			1.585	0.00277		1.588	0.00213								1.584	0.00145																			178.342	1.5403													178.38
			1.586	0.00276		1.588	0.00208								1.585	0.00146																			178.481	1.5406													178.518
			1.587	0.00279		1.589	0.00209								1.586	0.00146																			178.62	1.5409													178.657
			1.588	0.0028		1.59	0.0021								1.587	0.00147																			178.759	1.5411													178.796
			1.589	0.00281		1.591	0.00215								1.588	0.00148																			178.898	1.5414													178.935
			1.59	0.00282		1.593	0.00215								1.589	0.00148																			179.037	1.5417													179.074
			1.591	0.00282		1.593	0.00214								1.59	0.00149																			179.175	1.5419													179.213
			1.592	0.00282		1.594	0.00209								1.591	0.00149																			179.314	1.5422													179.352
			1.593	0.00284		1.595	0.00216								1.592	0.0015																			179.453	1.5425													179.491
			1.594	0.00284		1.596	0.00215								1.593	0.0015																			179.592	1.5427													179.63
			1.595	0.00286		1.598	0.00221								1.594	0.00151																			179.731	1.543													179.769
			1.596	0.00286		1.599	0.00214								1.595	0.00152																			179.87	1.5432													179.908
			1.597	0.00288		1.599	0.00215								1.596	0.00153																			180.009	1.5435													180.047
			1.598	0.00288		1.6	0.0021								1.597	0.00153																			180.148	1.5437													180.185
			1.599	0.00287		1.601	0.00217								1.598	0.00154																			180.287	1.544													180.324
			1.6	0.00289		1.603	0.00217								1.599	0.00154																			180.426	1.5442													180.463
			1.601	0.00288		1.603	0.00217								1.6	0.00155																			180.565	1.5445													180.602
			1.602	0.00291		1.604	0.00207								1.601	0.00155																			180.703	1.5447													180.741
			1.603	0.00288		1.605	0.0022								1.602	0.00156																			180.842	1.545													180.88
			1.604	0.0029		1.606	0.00214								1.603	0.00156																			180.981	1.5453													181.019
			1.605	0.00291		1.608	0.00225								1.604	0.00157																			181.12	1.5455													181.158
			1.606	0.00292		1.608	0.00218								1.605	0.00157																			181.259	1.5458													181.297
			1.606	0.00291		1.609	0.00214								1.606	0.00158																			181.398	1.546													181.436
			1.608	0.00293		1.61	0.0022								1.607	0.00159																			181.537	1.5463													181.575
			1.609	0.00296		1.611	0.0022								1.608	0.00159																			181.676	1.5465													181.714
			1.61	0.00295		1.612	0.00219								1.609	0.0016																			181.815	1.5468													181.852
			1.611	0.00296		1.614	0.00225								1.61	0.0016																			181.953	1.547													181.991
			1.612	0.00295		1.614	0.00218								1.611	0.00161																			182.092	1.5473													182.13
			1.613	0.00297		1.615	0.00219								1.612	0.00161																			182.231	1.5475													182.269
			1.614	0.00297		1.616	0.0022								1.613	0.00162																			182.37	1.5478													182.408
			1.615	0.003		1.617	0.00215								1.614	0.00162																			182.509	1.548													182.547
			1.616	0.00299		1.618	0.00216								1.615	0.00163																			182.648	1.5483													182.686
			1.617	0.00301		1.619	0.00217								1.616	0.00163																			182.787	1.5485													182.825
			1.618	0.00299		1.62	0.00223								1.617	0.00164																			182.926	1.5488													182.964
			1.619	0.003		1.621	0.00223								1.618	0.00164																			183.065	1.549													183.103
			1.62	0.003		1.622	0.00222								1.619	0.00165																			183.203	1.5493													183.242
			1.621	0.003		1.623	0.00222								1.62	0.00165																			183.342	1.5495													183.381
			1.622	0.003		1.624	0.00222								1.621	0.00165																			183.481	1.5498													183.519
			1.623	0.00302		1.625	0.00222								1.622	0.00166																			183.62	1.55													183.658
			1.624	0.00302		1.626	0.00222								1.623	0.00167																			183.759	1.5502													183.797
			1.625	0.00304		1.627	0.00222								1.624	0.00167																			183.898	1.5505													183.936
			1.626	0.00304		1.628	0.00222								1.625	0.00167																			184.037	1.5507													184.075
			1.627	0.00305		1.63	0.00227								1.626	0.00168																			184.176	1.551													184.214
			1.628	0.00304		1.63	0.0022								1.627	0.00168																			184.315	1.5512													184.353
			1.629	0.00306		1.632	0.00221								1.628	0.00169																			184.453	1.5514													184.492
			1.63	0.00304		1.632	0.00222								1.629	0.00169																			184.592	1.5517													184.631
			1.631	0.00306		1.633	0.00217								1.63	0.0017																			184.731	1.5519													184.77
			1.632	0.00305		1.634	0.00219								1.631	0.0017																			184.87	1.5522													184.909
			1.633	0.00306		1.636	0.0023								1.632	0.0017																			185.009	1.5524													185.048
			1.634	0.00306		1.636	0.00218								1.633	0.00171																			185.148	1.5527													185.186
			1.635	0.00306		1.637	0.00224								1.634	0.00171																			185.287	1.5529													185.325
			1.636	0.00306		1.638	0.00224								1.635	0.00172																			185.426	1.5531													185.464
			1.637	0.00308		1.639	0.00223								1.636	0.00172																			185.565	1.5534													185.603
			1.638	0.00308		1.64	0.00228								1.637	0.00173																			185.703	1.5536													185.742
			1.639	0.00308		1.641	0.00226								1.638	0.00173																			185.842	1.5539													185.881
			1.64	0.00308		1.643	0.00231								1.639	0.00173																			185.981	1.5541													186.02
			1.641	0.00308		1.643	0.00219								1.64	0.00174																			186.12	1.5543													186.159
			1.642	0.00308		1.644	0.0022								1.641	0.00174																			186.259	1.5546													186.298
			1.644	0.00311		1.645	0.00221								1.642	0.00174																			186.398	1.5548													186.437
			1.644	0.00308		1.646	0.00222								1.643	0.00175																			186.537	1.555													186.576
			1.645	0.00308		1.647	0.00222								1.644	0.00175																			186.676	1.5553													186.715
			1.646	0.0031		1.648	0.00223								1.645	0.00175																			186.815	1.5555													186.853
			1.647	0.00307		1.649	0.00223								1.646	0.00176																			186.953	1.5557													186.992
			1.648	0.00309		1.65	0.00222								1.647	0.00176																			187.092	1.556													187.131
			1.649	0.00309		1.651	0.00223								1.648	0.00176																			187.231	1.5562													187.27
			1.65	0.00309		1.652	0.00223								1.649	0.00177																			187.37	1.5564													187.409
			1.651	0.0031		1.653	0.00223								1.65	0.00177																			187.509	1.5567													187.548
			1.652	0.00309		1.654	0.00219								1.651	0.00177																			187.648	1.5569													187.687
			1.654	0.00312		1.655	0.00224								1.652	0.00178																			187.787	1.5571													187.826
			1.654	0.00309		1.656	0.00229								1.653	0.00178																			187.926	1.5574													187.965
			1.655	0.00311		1.657	0.00222								1.654	0.00178																			188.065	1.5576													188.104
			1.656	0.0031		1.658	0.00228								1.655	0.00178																			188.203	1.5578													188.243
			1.657	0.0031		1.659	0.00227								1.656	0.00179																			188.342	1.558													188.382
			1.658	0.00312		1.66	0.00226								1.657	0.00179																			188.481	1.5583													188.52
			1.659	0.0031		1.661	0.00221								1.658	0.00179																			188.62	1.5585													188.659
			1.66	0.00313		1.662	0.00222								1.659	0.0018																			188.759	1.5587													188.798
			1.661	0.0031		1.663	0.00222								1.66	0.0018																			188.898	1.559													188.937
			1.662	0.00313		1.665	0.00227								1.661	0.0018																			189.037	1.5592													189.076
			1.663	0.00312		1.665	0.00222								1.662	0.0018																			189.176	1.5594													189.215
			1.665	0.00313		1.666	0.00218								1.663	0.00181																			189.315	1.5597													189.354
			1.665	0.00311		1.668	0.00224								1.664	0.00181																			189.454	1.5599													189.493
			1.666	0.0031		1.668	0.00229								1.665	0.00181																			189.593	1.5601													189.632
			1.667	0.0031		1.669	0.00218								1.666	0.00181																			189.731	1.5603													189.771
			1.668	0.0031		1.67	0.00229								1.667	0.00181																			189.87	1.5605													189.91
			1.669	0.00312		1.671	0.00219								1.668	0.00182																			190.009	1.5607													190.049
			1.67	0.0031		1.673	0.00225								1.669	0.00182																			190.148	1.561													190.188
			1.671	0.0031		1.673	0.0022								1.67	0.00182																			190.287	1.5612													190.326
			1.672	0.0031		1.674	0.00221								1.671	0.00182																			190.426	1.5614													190.465
			1.673	0.0031		1.675	0.00231								1.672	0.00183																			190.565	1.5616													190.604
			1.674	0.00311		1.676	0.0022								1.673	0.00183																			190.704	1.5619													190.743
			1.675	0.00311		1.677	0.0023								1.674	0.00183																			190.843	1.5621													190.882
			1.677	0.00311		1.678	0.00223								1.675	0.00183																			190.981	1.5623													191.021
			1.677	0.00311		1.679	0.00229								1.676	0.00183																			191.12	1.5625													191.16
			1.678	0.00309		1.68	0.00227								1.677	0.00183																			191.259	1.5628													191.299
			1.679	0.00311		1.681	0.00222								1.678	0.00184																			191.398	1.563													191.438
			1.68	0.00311		1.682	0.00223								1.679	0.00184																			191.537	1.5632													191.577
			1.681	0.00312		1.683	0.00219								1.68	0.00184																			191.676	1.5634													191.716
			1.682	0.0031		1.684	0.00225								1.681	0.00184																			191.815	1.5636													191.855
			1.683	0.00313		1.685	0.0022								1.682	0.00184																			191.954	1.5639													191.993
			1.684	0.0031		1.686	0.0023								1.683	0.00184																			192.093	1.5641													192.132
			1.685	0.00312		1.687	0.00224								1.684	0.00184																			192.231	1.5643													192.271
			1.686	0.0031		1.689	0.00229								1.685	0.00185																			192.37	1.5646													192.41
			1.687	0.0031		1.689	0.00223								1.686	0.00185																			192.509	1.5648													192.549
			1.688	0.00309		1.69	0.0022								1.687	0.00185																			192.648	1.565													192.688
			1.689	0.0031		1.691	0.00225								1.688	0.00185																			192.787	1.5652													192.827
			1.69	0.0031		1.692	0.00226								1.689	0.00185																			192.926	1.5654													192.966
			1.691	0.00311		1.693	0.00225								1.69	0.00185																			193.065	1.5657													193.105
			1.692	0.00311		1.694	0.00221								1.691	0.00185																			193.203	1.5659													193.244
			1.694	0.00312		1.695	0.00223								1.692	0.00185																			193.342	1.5661													193.383
			1.694	0.00311		1.696	0.00228								1.693	0.00185																			193.481	1.5663													193.522
			1.695	0.0031		1.697	0.00223								1.694	0.00185																			193.62	1.5665													193.66
			1.697	0.00311		1.698	0.00228								1.695	0.00186																			193.759	1.5668													193.799
			1.697	0.00308		1.699	0.00231								1.696	0.00186																			193.898	1.567													193.938
			1.698	0.00308		1.7	0.00225								1.697	0.00186																			194.037	1.5672													194.077
			1.699	0.00307		1.701	0.00226								1.698	0.00186																			194.176	1.5674													194.216
			1.7	0.00308		1.702	0.00226								1.699	0.00186																			194.315	1.5676													194.355
			1.701	0.00307		1.703	0.00227								1.7	0.00186																			194.453	1.5679													194.494
			1.702	0.00309		1.704	0.00227								1.701	0.00186																			194.592	1.5681													194.633
			1.703	0.00307		1.705	0.00226								1.702	0.00186																			194.731	1.5683													194.772
			1.704	0.00308		1.706	0.00227								1.703	0.00186																			194.87	1.5685													194.911
			1.705	0.00307		1.708	0.00232								1.704	0.00186																			195.009	1.5687													195.05
			1.706	0.00308		1.708	0.00226								1.705	0.00186																			195.148	1.5689													195.189
			1.707	0.00308		1.709	0.00222								1.706	0.00186																			195.287	1.5691													195.327
			1.708	0.00307		1.71	0.00228								1.707	0.00186																			195.426	1.5694													195.466
			1.709	0.00308		1.711	0.00232								1.708	0.00186																			195.565	1.5696													195.605
			1.71	0.00308		1.712	0.00232								1.709	0.00186																			195.703	1.5698													195.744
			1.711	0.00308		1.713	0.0023								1.71	0.00186																			195.842	1.57													195.883
			1.712	0.00308		1.714	0.00225								1.711	0.00186																			195.981	1.5702													196.022
			1.713	0.00306		1.716	0.00231								1.712	0.00186																			196.12	1.5705													196.161
			1.714	0.00308		1.716	0.00226								1.713	0.00186																			196.259	1.5707													196.3
			1.715	0.00307		1.717	0.00227								1.714	0.00186																			196.398	1.5709													196.439
			1.716	0.00307		1.719	0.00237								1.715	0.00186																			196.537	1.5711													196.578
			1.718	0.00307		1.719	0.00226								1.716	0.00186																			196.676	1.5713													196.717
			1.719	0.00307		1.72	0.00231								1.717	0.00187																			196.815	1.5715													196.856
			1.719	0.00304		1.721	0.00227								1.718	0.00186																			196.953	1.5717													196.994
			1.72	0.00304		1.722	0.00228								1.719	0.00186																			197.092	1.5719													197.133
			1.722	0.00305		1.723	0.00225								1.72	0.00186																			197.231	1.5722													197.272
			1.722	0.00304		1.724	0.00231								1.721	0.00186																			197.37	1.5723													197.411
			1.723	0.00303		1.725	0.00231								1.722	0.00186																			197.509	1.5726													197.55
			1.724	0.00304		1.726	0.00236								1.723	0.00186																			197.648	1.5728													197.689
			1.725	0.00302		1.727	0.0023								1.724	0.00186																			197.787	1.573													197.828
			1.727	0.00305		1.728	0.00235								1.725	0.00186																			197.926	1.5732													197.967
			1.727	0.00303		1.729	0.00234								1.726	0.00186																			198.065	1.5734													198.106
			1.728	0.00302		1.73	0.00229								1.727	0.00186																			198.204	1.5736													198.245
			1.729	0.00302		1.731	0.00231								1.728	0.00186																			198.343	1.5739													198.384
			1.73	0.00302		1.732	0.00232								1.729	0.00186																			198.482	1.5741													198.523
			1.731	0.00303		1.733	0.00237								1.73	0.00186																			198.62	1.5743													198.661
			1.732	0.00301		1.734	0.00232								1.731	0.00186																			198.759	1.5745													198.8
			1.733	0.00302		1.735	0.00233								1.732	0.00186																			198.898	1.5747													198.939
			1.734	0.00301		1.736	0.00238								1.733	0.00186																			199.037	1.5749													199.078
			1.735	0.003		1.737	0.00236								1.734	0.00185																			199.176	1.5751													199.217
			1.736	0.00299		1.738	0.00232								1.735	0.00185																			199.315	1.5753													199.356
			1.737	0.003		1.739	0.00234								1.736	0.00185																			199.454	1.5755													199.495
			1.738	0.003		1.74	0.00235								1.737	0.00185																			199.593	1.5757													199.634
			1.739	0.00298		1.741	0.0024								1.738	0.00185																			199.732	1.5759													199.773
			1.74	0.00299		1.742	0.00239								1.739	0.00185																			199.87	1.5761													199.912
			1.741	0.00296		1.743	0.00235								1.74	0.00185																			200.009	1.5763													200.051
			1.742	0.00299		1.744	0.00241								1.741	0.00185																			200.148	1.5766													200.19
			1.744	0.00297		1.745	0.00237								1.742	0.00185																			200.287	1.5767													200.328
			1.744	0.00297		1.746	0.00241								1.743	0.00185																			200.426	1.577													200.467
			1.745	0.00294		1.747	0.00241								1.744	0.00185																			200.565	1.5772													200.606
			1.746	0.00295		1.748	0.00242								1.745	0.00185																			200.704	1.5774													200.745
			1.747	0.00296		1.749	0.00242								1.746	0.00185																			200.843	1.5776													200.884
			1.748	0.00293		1.75	0.00239								1.747	0.00185																			200.982	1.5778													201.023
			1.75	0.00296		1.751	0.00241								1.748	0.00184																			201.121	1.578													201.162
			1.75	0.00292		1.752	0.00242								1.749	0.00185																			201.259	1.5782													201.301
			1.75	0.00283		1.752	0.00216								1.748	0.00171																			201.398	1.5784													201.44
			1.75	0.00274		1.751	0.00192								1.747	0.0016																			201.537	1.5786													201.579
			1.749	0.0026		1.75	0.00175								1.746	0.00149																			201.676	1.5788													201.718
			1.749	0.0025		1.749	0.00165								1.745	0.00141																			201.815	1.579													201.857
			1.748	0.00238		1.748	0.00149								1.744	0.00132																			201.954	1.5793													201.995
			1.746	0.00227		1.747	0.00147								1.743	0.00125																			202.093	1.5795													202.134
			1.745	0.00216		1.745	0.00133								1.742	0.00119																			202.232	1.5797													202.273
			1.744	0.00209		1.744	0.00132								1.741	0.00113																			202.371	1.5799													202.412
			1.743	0.00198		1.744	0.00126								1.74	0.00107																			202.509	1.5801													202.551
			1.742	0.00192		1.743	0.0012								1.739	0.00102																			202.648	1.5803													202.69
			1.74	0.00183		1.741	0.00107								1.738	0.000971																			202.787	1.5805													202.829
			1.739	0.00179		1.74	0.00108								1.737	0.0009264																			202.926	1.5807													202.968
			1.738	0.00173		1.74	0.0009941								1.736	0.0008834																			203.065	1.5809													203.107
			1.738	0.00168		1.739	0.0009592								1.735	0.0008435																			203.204	1.5811													203.246
			1.737	0.00162		1.737	0.0008867								1.734	0.0008055																			203.343	1.5813													203.385
			1.735	0.00156		1.736	0.0008219								1.733	0.0007715																			203.482	1.5815													203.524
			1.734	0.0015		1.735	0.0008272								1.732	0.0007378																			203.621	1.5818													203.662
			1.733	0.00147		1.734	0.0007533								1.731	0.0007055																			203.759	1.5819													203.801
			1.732	0.00143		1.733	0.0007498								1.73	0.000675																			203.898	1.5821													203.94
			1.731	0.00138		1.732	0.0006817								1.729	0.0006457																			204.037	1.5824													204.079
			1.73	0.00134		1.731	0.0006474								1.728	0.0006182																			204.176	1.5826													204.218
			1.729	0.0013		1.73	0.0006197								1.727	0.0005909																			204.315	1.5827													204.357
			1.728	0.00124		1.73	0.0006159								1.726	0.0005656																			204.454	1.5829													204.496
			1.727	0.00123		1.728	0.0005489								1.725	0.0005413																			204.593	1.5831													204.635
			1.726	0.00117		1.727	0.0004912								1.724	0.0005173																			204.732	1.5834													204.774
			1.725	0.00116		1.726	0.0004674								1.723	0.0004953																			204.871	1.5836													204.913
			1.724	0.00112		1.725	0.0004422								1.722	0.0004734																			205.009	1.5838													205.052
			1.723	0.00108		1.724	0.0004142								1.721	0.0004528																			205.148	1.584													205.19
			1.722	0.00105		1.723	0.0003879								1.72	0.0004328																			205.287	1.5842													205.329
			1.721	0.00099792		1.722	0.0003622								1.719	0.000414																			205.426	1.5844													205.468
			1.72	0.00099468		1.721	0.0003362								1.718	0.0003956																			205.565	1.5846													205.607
			1.719	0.000942192		1.72	0.0003102								1.717	0.0003783																			205.704	1.5848													205.746
			1.718	0.000916272		1.719	0.0002616								1.716	0.0003606																			205.843	1.585													205.885
			1.717	0.000889704		1.718	0.0002635								1.715	0.0003447																			205.982	1.5852													206.024
			1.715	0.000851472		1.717	0.000196								1.714	0.0003295																			206.121	1.5854													206.163
			1.715	0.000837216		1.716	0.0001994								1.713	0.0003156																			206.259	1.5856													206.302
			1.714	0.000809352		1.715	0.0001769								1.712	0.0003018																			206.398	1.5858													206.441
			1.713	0.000760752		1.714	0.0001577								1.711	0.0002891																			206.537	1.586													206.58
			1.712	0.000746496		1.713	0.0001352								1.71	0.0002772																			206.676	1.5862													206.719
			1.711	0.000710208		1.713	0.000117								1.709	0.0002654																			206.815	1.5864													206.857
			1.71	0.000684936		1.711	9.873e-05								1.708	0.0002549																			206.954	1.5866													206.996
			1.709	0.000671976		1.71	6.326e-05								1.707	0.0002448																			207.093	1.5868													207.135
			1.707	0.000635558		1.709	6.309e-05								1.706	0.0002354																			207.232	1.587													207.274
			1.707	0.000610546		1.708	2.76e-05								1.705	0.0002261																			207.371	1.5872													207.413
			1.706	0.000597132		1.707	1.17e-05								1.704	0.0002181																			207.509	1.5874													207.552
			1.705	0.000561362		1.706	-6.37e-06								1.703	0.0002108																			207.648	1.5876													207.691
			1.704	0.000526306		1.705	-1.094e-05								1.702	0.0002035																			207.787	1.5878													207.83
			1.703	0.000514058		1.704	-4.431e-05								1.701	0.0001968																			207.926	1.588													207.969
			1.702	0.000474401		1.703	-6.393e-05								1.7	0.0001906																			208.065	1.5882													208.108
			1.701	0.000462672		1.702	-8.101e-05								1.699	0.0001848																			208.204	1.5884													208.247
			1.7	0.000426578		1.701	-9.952e-05								1.698	0.0001794																			208.343	1.5886													208.386
			1.699	0.000415886		1.7	-0.0001202								1.697	0.000174																			208.482	1.5888													208.524
			1.697	0.000381154		1.699	-0.0001389								1.696	0.0001689																			208.62	1.589													208.663
			1.697	0.000369749		1.698	-0.0001845								1.695	0.0001636																			208.759	1.5893													208.802
			1.696	0.000346874		1.697	-0.0002013								1.694	0.0001581																			208.898	1.5894													208.941
			1.694	0.000333979		1.696	-0.0002197								1.693	0.0001521																			209.037	1.5896													209.08
			1.694	0.000310133		1.695	-0.0002141								1.692	0.0001455																			209.176	1.5898													209.219
			1.693	0.000298015		1.694	-0.0002616								1.691	0.0001378																			209.315	1.5901													209.358
			1.692	0.000264254		1.693	-0.0002809								1.69	0.0001285																			209.454	1.5903													209.497
			1.691	0.000242935		1.692	-0.0003274								1.689	0.0001184																			209.593	1.5905													209.636
			1.69	0.000221422		1.691	-0.0002939								1.688	0.0001063																			209.732	1.5906													209.775
			1.689	0.000200556		1.69	-0.0003398								1.687	9.193e-05																			209.87	1.5908													209.914
			1.687	0.0001701		1.689	-0.0003628								1.686	7.621e-05																			210.009	1.5911													210.053
			1.686	0.000170748		1.688	-0.0003835								1.685	5.777e-05																			210.148	1.5913													210.191
			1.685	0.000138089		1.687	-0.000402								1.684	3.829e-05																			210.287	1.5915													210.33
			1.685	0.000138542		1.686	-0.0004536								1.683	1.47e-05																			210.426	1.5916													210.469
			1.683	0.000116446		1.685	-0.0004641								1.682	-8.352e-06																			210.565	1.5919													210.608
			1.683	9.5904e-05		1.685	-0.0004481								1.681	-3.326e-05																			210.704	1.5921													210.747
			1.682	8.62488e-05		1.683	-0.0005026								1.68	-6.012e-05																			210.843	1.5923													210.886
			1.681	5.46782e-05		1.682	-0.0005505								1.679	-8.714e-05																			210.982	1.5925													211.025
			1.68	3.37867e-05		1.681	-0.0005316								1.678	-0.0001095																			211.12	1.5926													211.164
			1.679	1.48457e-05		1.68	-0.0005518								1.677	-0.0001418																			211.259	1.5928													211.303
			1.677	4.16405e-06		1.679	-0.0005711								1.676	-0.0001681																			211.398	1.593													211.442
			1.676	-7.0956e-06		1.679	-0.0005885								1.675	-0.0001942																			211.537	1.5933													211.581
			1.676	-2.36909e-05		1.677	-0.0006395								1.674	-0.0002202																			211.676	1.5935													211.72
			1.675	-5.86505e-05		1.676	-0.0006524								1.673	-0.0002428																			211.815	1.5937													211.858
			1.673	-6.7392e-05		1.676	-0.0006353								1.672	-0.0002663																			211.954	1.5939													211.997
			1.673	-8.94888e-05		1.674	-0.0006913								1.671	-0.0002921																			212.093	1.594													212.136
			1.672	-0.000101153		1.673	-0.0007387								1.67	-0.0003137																			212.232	1.5943													212.275
			1.671	-0.00012325		1.672	-0.0007435								1.669	-0.000334																			212.37	1.5945													212.414
			1.67	-0.000156557		1.672	-0.0006867								1.668	-0.000355																			212.509	1.5946													212.553
			1.669	-0.000166601		1.67	-0.0007471								1.667	-0.0003767																			212.648	1.5948													212.692
			1.668	-0.00018954		1.669	-0.0007633								1.666	-0.000396																			212.787	1.595													212.831
			1.667	-0.000211637		1.668	-0.0008128								1.665	-0.0004156																			212.926	1.5952													212.97
			1.666	-0.000233993		1.667	-0.0008253								1.664	-0.0004359																			213.065	1.5954													213.109
			1.664	-0.000256543		1.666	-0.0008337								1.663	-0.000453																			213.204	1.5956													213.248
			1.664	-0.000268855		1.665	-0.0008483								1.662	-0.0004714																			213.343	1.5958													213.387
			1.663	-0.000279806		1.664	-0.0008595								1.661	-0.0004866																			213.482	1.596													213.525
			1.662	-0.000314928		1.663	-0.0008759								1.66	-0.0005054																			213.62	1.5963													213.664
			1.661	-0.000326268		1.662	-0.0008882								1.659	-0.0005219																			213.759	1.5965													213.803
			1.66	-0.000363074		1.661	-0.0009024								1.658	-0.0005377																			213.898	1.5967													213.942
			1.659	-0.000373054		1.66	-0.0009155								1.657	-0.0005533																			214.037	1.5968													214.081
			1.658	-0.000409471		1.659	-0.0009272								1.656	-0.0005687																			214.176	1.597													214.22
			1.657	-0.000433447		1.658	-0.0009791								1.655	-0.0005877																			214.315	1.5972													214.359
			1.655	-0.000455285		1.658	-0.0009516								1.654	-0.0006045																			214.454	1.5974													214.498
			1.655	-0.000466042		1.656	-0.001								1.653	-0.0006178																			214.593	1.5976													214.637
			1.654	-0.000490082		1.655	-0.00101								1.652	-0.0006312																			214.732	1.5978													214.776
			1.653	-0.0005265		1.654	-0.00102								1.651	-0.0006443																			214.87	1.598													214.915
			1.652	-0.000536674		1.653	-0.0009936								1.65	-0.0006585																			215.009	1.5982													215.054
			1.65	-0.000587542		1.652	-0.00101								1.649	-0.0006727																			215.148	1.5984													215.192
			1.65	-0.000578988		1.651	-0.00107								1.648	-0.000685																			215.287	1.5986													215.331
			1.649	-0.000602834		1.65	-0.00108								1.647	-0.0006971																			215.426	1.5988													215.47
			1.648	-0.000627847		1.649	-0.00105								1.646	-0.00071																			215.565	1.599													215.609
			1.647	-0.000651888		1.648	-0.0011								1.645	-0.0007235																			215.704	1.5992													215.748
			1.646	-0.000661608		1.647	-0.00107								1.644	-0.0007362																			215.843	1.5994													215.887
			1.645	-0.000699192		1.646	-0.00117								1.643	-0.0007473																			215.982	1.5996													216.026
			1.644	-0.00070956		1.645	-0.00109								1.642	-0.0007596																			216.12	1.5998													216.165
			1.643	-0.0007614		1.644	-0.00115								1.641	-0.0007721																			216.259	1.6													216.304
			1.642	-0.00075816		1.643	-0.00116								1.64	-0.0007843																			216.398	1.6002													216.443
			1.641	-0.000794448		1.642	-0.00117								1.639	-0.0007963																			216.537	1.6004													216.582
			1.64	-0.000830088		1.642	-0.00118								1.638	-0.0008085																			216.676	1.6006													216.721
			1.639	-0.000826848		1.64	-0.00123								1.637	-0.0008198																			216.815	1.6008													216.859
			1.638	-0.000863784		1.639	-0.00123								1.636	-0.0008297																			216.954	1.601													216.998
			1.637	-0.000873504		1.638	-0.00124								1.635	-0.0008427																			217.093	1.6012													217.137
			1.636	-0.000898128		1.637	-0.00125								1.634	-0.0008546																			217.232	1.6014													217.276
			1.635	-0.000908496		1.636	-0.00122								1.633	-0.0008647																			217.371	1.6016													217.415
			1.633	-0.000960984		1.635	-0.00127								1.632	-0.0008755																			217.509	1.6018													217.554
			1.633	-0.000957096		1.635	-0.00125								1.631	-0.0008859																			217.648	1.602													217.693
			1.632	-0.00098172		1.633	-0.0013								1.63	-0.0008982																			217.787	1.6021													217.832
			1.631	-0.00102		1.632	-0.00131								1.629	-0.0009118																			217.926	1.6023													217.971
			1.63	-0.00104		1.631	-0.00127								1.628	-0.0009226																			218.065	1.6025													218.11
			1.629	-0.00107		1.63	-0.00133								1.627	-0.000934																			218.204	1.6027													218.249
			1.628	-0.00109		1.63	-0.0013								1.626	-0.0009437																			218.343	1.6029													218.388
			1.627	-0.00111		1.628	-0.00139								1.625	-0.0009526																			218.482	1.6031													218.526
			1.626	-0.00112		1.627	-0.00139								1.624	-0.0009636																			218.62	1.6033													218.665
			1.625	-0.00116		1.626	-0.00135								1.623	-0.0009765																			218.759	1.6035													218.804
			1.624	-0.00117		1.625	-0.00137								1.622	-0.0009843																			218.898	1.6037													218.943
			1.622	-0.00122		1.624	-0.00138								1.621	-0.0009962																			219.037	1.6039													219.082
			1.622	-0.00122		1.623	-0.00139								1.62	-0.00101																			219.176	1.6041													219.221
			1.621	-0.00124		1.622	-0.0014								1.619	-0.00102																			219.315	1.6043													219.36
			1.62	-0.00127		1.621	-0.00141								1.618	-0.00103																			219.454	1.6045													219.499
			1.619	-0.0013		1.62	-0.00142								1.617	-0.00104																			219.593	1.6047													219.638
			1.618	-0.00131		1.62	-0.00144								1.616	-0.00105																			219.732	1.6049													219.777
			1.617	-0.00135		1.618	-0.00145								1.615	-0.00106																			219.87	1.6051													219.916
			1.616	-0.00138		1.617	-0.0015								1.614	-0.00107																			220.009	1.6052													220.055
			1.615	-0.0014		1.616	-0.00146								1.613	-0.00108																			220.148	1.6054													220.194
			1.614	-0.00142		1.615	-0.00147								1.612	-0.00109																			220.287	1.6056													220.332
			1.613	-0.00145		1.614	-0.00149								1.611	-0.0011																			220.426	1.6058													220.471
			1.612	-0.00145		1.614	-0.0015								1.61	-0.00111																			220.565	1.606													220.61
			1.611	-0.00151		1.613	-0.00151								1.609	-0.00112																			220.704	1.6062													220.749
			1.61	-0.00152		1.611	-0.00156								1.608	-0.00113																			220.843	1.6064													220.888
			1.609	-0.00157		1.61	-0.00161								1.607	-0.00114																			220.982	1.6066													221.027
			1.608	-0.00156		1.61	-0.00157								1.606	-0.00115																			221.12	1.6068													221.166
			1.607	-0.0016		1.608	-0.00158								1.605	-0.00116																			221.259	1.607													221.305
			1.606	-0.00161		1.607	-0.00163								1.604	-0.00117																			221.398	1.6072													221.444
			1.605	-0.00165		1.607	-0.00154								1.603	-0.00118																			221.537	1.6074													221.583
			1.604	-0.00165		1.606	-0.00156								1.602	-0.00119																			221.676	1.6076													221.722
			1.603	-0.00169		1.604	-0.00162								1.601	-0.0012																			221.815	1.6077													221.861
			1.602	-0.0017		1.603	-0.00167								1.6	-0.00121																			221.954	1.6079													221.999
			1.601	-0.00172		1.602	-0.00163								1.599	-0.00122																			222.093	1.6081													222.138
			1.599	-0.00175		1.602	-0.00164								1.598	-0.00123																			222.232	1.6083													222.277
			1.599	-0.00176		1.6	-0.00165								1.597	-0.00123																			222.37	1.6085													222.416
			1.598	-0.00178		1.599	-0.00171								1.596	-0.00124																			222.509	1.6087													222.555
			1.597	-0.00182		1.599	-0.00166								1.595	-0.00125																			222.648	1.6089													222.694
			1.595	-0.00184		1.597	-0.00167								1.594	-0.00126																			222.787	1.6091													222.833
			1.595	-0.00185		1.596	-0.00174								1.593	-0.00128																			222.926	1.6093													222.972
			1.594	-0.00188		1.596	-0.00169								1.592	-0.00128																			223.065	1.6095													223.111
			1.593	-0.0019		1.594	-0.00175								1.591	-0.00129																			223.204	1.6097													223.25
			1.592	-0.00193		1.593	-0.0018								1.59	-0.0013																			223.343	1.6099													223.389
			1.591	-0.00196		1.592	-0.00175								1.589	-0.00131																			223.482	1.6101													223.528
			1.59	-0.00197		1.591	-0.00176								1.588	-0.00132																			223.62	1.6103													223.667
			1.588	-0.00201		1.591	-0.00172								1.587	-0.00132																			223.759	1.6104													223.805
			1.588	-0.00202		1.59	-0.00168								1.586	-0.00133																			223.898	1.6106													223.944
			1.587	-0.00204		1.588	-0.00181								1.585	-0.00134																			224.037	1.6108													224.083
			1.586	-0.00205		1.587	-0.00186								1.584	-0.00135																			224.176	1.611													224.222
			1.585	-0.00209		1.586	-0.0018								1.583	-0.00135																			224.315	1.6112													224.361
			1.584	-0.0021		1.585	-0.00186								1.582	-0.00136																			224.454	1.6114													224.5
			1.583	-0.00214		1.585	-0.00171								1.581	-0.00136																			224.593	1.6116													224.639
			1.582	-0.00214		1.584	-0.00179								1.58	-0.00137																			224.732	1.6118													224.778
			1.581	-0.00217		1.582	-0.00185								1.579	-0.00138																			224.87	1.612													224.917
			1.58	-0.00218		1.582	-0.00185								1.578	-0.00138																			225.009	1.6122													225.056
			1.579	-0.00222		1.58	-0.00186								1.577	-0.00139																			225.148	1.6123													225.195
			1.578	-0.00221		1.579	-0.00191								1.576	-0.0014																			225.287	1.6125													225.333
			1.577	-0.00226		1.578	-0.00186								1.575	-0.00141																			225.426	1.6127													225.472
			1.576	-0.00229		1.578	-0.00186								1.574	-0.00141																			225.565	1.6129													225.611
			1.575	-0.00231		1.577	-0.00182								1.573	-0.00142																			225.704	1.6131													225.75
			1.574	-0.00233		1.575	-0.00198								1.572	-0.00142																			225.843	1.6133													225.889
			1.573	-0.00237		1.574	-0.00192								1.571	-0.00143																			225.982	1.6134													226.028
			1.572	-0.00236		1.573	-0.00192								1.57	-0.00143																			226.12	1.6136													226.167
			1.57	-0.00241		1.572	-0.00192								1.569	-0.00144																			226.259	1.6138													226.306
			1.57	-0.00241		1.571	-0.00192								1.568	-0.00144																			226.398	1.6141													226.445
			1.569	-0.00245		1.57	-0.00192								1.567	-0.00145																			226.537	1.6142													226.584
			1.568	-0.00246		1.569	-0.00188								1.566	-0.00145																			226.676	1.6144													226.723
			1.567	-0.00249		1.568	-0.00194								1.565	-0.00145																			226.815	1.6146													226.862
			1.565	-0.00251		1.568	-0.00189								1.564	-0.00146																			226.954	1.6148													227.001
			1.564	-0.00255		1.566	-0.00195								1.563	-0.00146																			227.093	1.615													227.14
			1.564	-0.00253		1.565	-0.002								1.562	-0.00147																			227.232	1.6152													227.279
			1.562	-0.00258		1.564	-0.00194								1.561	-0.00147																			227.37	1.6153													227.417
			1.562	-0.00257		1.563	-0.00194								1.56	-0.00147																			227.509	1.6155													227.556
			1.561	-0.00261		1.562	-0.00195								1.559	-0.00147																			227.648	1.6157													227.695
			1.56	-0.00262		1.561	-0.00195								1.558	-0.00147																			227.787	1.6159													227.834
			1.559	-0.00266		1.56	-0.00195								1.557	-0.00148																			227.926	1.6161													227.973
			1.558	-0.00268		1.559	-0.00195								1.556	-0.00148																			228.065	1.6163													228.112
			1.556	-0.00271		1.558	-0.00195								1.555	-0.00148																			228.204	1.6164													228.251
			1.556	-0.00272		1.557	-0.00196								1.554	-0.00148																			228.343	1.6166													228.39
			1.555	-0.00274		1.556	-0.00196								1.553	-0.00148																			228.482	1.6168													228.529
			1.554	-0.00275		1.555	-0.00195								1.552	-0.00149																			228.62	1.617													228.668
			1.553	-0.00277		1.554	-0.00195								1.551	-0.00149																			228.759	1.6172													228.807
			1.552	-0.00278		1.553	-0.00195								1.55	-0.00149																			228.898	1.6174													228.946
			1.551	-0.0028		1.552	-0.00196								1.549	-0.00149																			229.037	1.6176													229.085
			1.55	-0.00282		1.551	-0.00201								1.548	-0.00149																			229.176	1.6178													229.224
			1.548	-0.00283		1.55	-0.00195								1.547	-0.00149																			229.315	1.618													229.363
			1.548	-0.00288		1.549	-0.00195								1.546	-0.00149																			229.454	1.6182													229.501
			1.547	-0.00285		1.548	-0.00195								1.545	-0.00149																			229.593	1.6183													229.64
			1.546	-0.0029		1.547	-0.0019								1.544	-0.00149																			229.732	1.6185													229.779
			1.545	-0.00288		1.547	-0.00191								1.543	-0.00149																			229.87	1.6187													229.918
			1.543	-0.00293		1.546	-0.00191								1.542	-0.00149																			230.009	1.6189													230.057
			1.543	-0.00291		1.544	-0.00207								1.541	-0.00149																			230.148	1.6191													230.196
			1.541	-0.00294		1.543	-0.00194								1.54	-0.00148																			230.287	1.6193													230.335
			1.541	-0.00295		1.542	-0.00189								1.539	-0.00148																			230.426	1.6194													230.474
			1.54	-0.00296		1.541	-0.00195								1.538	-0.00148																			230.565	1.6196													230.613
			1.538	-0.00298		1.54	-0.00184								1.537	-0.00148																			230.704	1.6198													230.752
			1.538	-0.003		1.539	-0.00196								1.536	-0.00148																			230.843	1.62													230.891
			1.537	-0.003		1.539	-0.00184								1.535	-0.00147																			230.982	1.6202													231.03
			1.536	-0.00305		1.537	-0.00195								1.534	-0.00147																			231.12	1.6204													231.168
			1.535	-0.00306		1.536	-0.00194								1.533	-0.00146																			231.259	1.6206													231.307
			1.534	-0.00308		1.535	-0.00193								1.532	-0.00147																			231.398	1.6207													231.446
			1.532	-0.00308		1.534	-0.00188								1.531	-0.00146																			231.537	1.6209													231.585
			1.531	-0.0031		1.533	-0.00188								1.53	-0.00146																			231.676	1.6211													231.724
			1.53	-0.0031		1.533	-0.00182								1.529	-0.00145																			231.815	1.6212													231.863
			1.53	-0.00312		1.532	-0.00188								1.528	-0.00145																			231.954	1.6214													232.002
			1.529	-0.00311		1.531	-0.00188								1.527	-0.00144																			232.093	1.6216													232.141
			1.527	-0.00314		1.529	-0.00192								1.526	-0.00143																			232.232	1.6218													232.28
			1.526	-0.00315		1.528	-0.00191								1.525	-0.00143																			232.37	1.622													232.419
			1.525	-0.00317		1.527	-0.00189								1.524	-0.00143																			232.509	1.6222													232.558
			1.525	-0.00317		1.526	-0.00188								1.523	-0.00142																			232.648	1.6224													232.697
			1.524	-0.00317		1.525	-0.00182								1.522	-0.00141																			232.787	1.6226													232.836
			1.522	-0.00321		1.524	-0.00182								1.521	-0.00141																			232.926	1.6227													232.975
			1.521	-0.00319		1.523	-0.00182								1.52	-0.0014																			233.065	1.6229													233.113
			1.521	-0.00323		1.522	-0.00181								1.519	-0.00139																			233.204	1.6231													233.252
			1.52	-0.0032		1.521	-0.00185								1.518	-0.00139																			233.343	1.6232													233.391
			1.518	-0.00325		1.52	-0.00179								1.517	-0.00138																			233.482	1.6234													233.53
			1.517	-0.00323		1.519	-0.00183								1.516	-0.00137																			233.62	1.6237													233.669
			1.516	-0.00326		1.518	-0.00177								1.515	-0.00136																			233.759	1.6238													233.808
			1.515	-0.00325		1.517	-0.00176								1.514	-0.00136																			233.898	1.624													233.947
			1.514	-0.00325		1.516	-0.00176								1.513	-0.00135																			234.037	1.6242													234.086
			1.513	-0.00327		1.515	-0.00175								1.512	-0.00134																			234.176	1.6244													234.225
			1.512	-0.00326		1.515	-0.00169								1.511	-0.00133																			234.315	1.6246													234.364
			1.511	-0.00327		1.514	-0.0017								1.51	-0.00132																			234.454	1.6247													234.503
			1.51	-0.00327		1.512	-0.00174								1.509	-0.00132																			234.593	1.6249													234.642
			1.509	-0.00329		1.511	-0.00172								1.508	-0.00131																			234.732	1.6251													234.781
			1.509	-0.00326		1.511	-0.00162								1.507	-0.0013																			234.87	1.6253													234.919
			1.507	-0.0033		1.509	-0.00171								1.506	-0.00129																			235.009	1.6254													235.058
			1.506	-0.00328		1.508	-0.00165								1.505	-0.00128																			235.148	1.6256													235.197
			1.505	-0.0033		1.507	-0.00169								1.504	-0.00127																			235.287	1.6258													235.336
			1.504	-0.00326		1.507	-0.00158								1.503	-0.00126																			235.426	1.626													235.475
			1.503	-0.00331		1.505	-0.00162								1.502	-0.00125																			235.565	1.6261													235.614
			1.502	-0.00328		1.504	-0.00166								1.501	-0.00124																			235.704	1.6263													235.753
			1.501	-0.0033		1.503	-0.0016								1.5	-0.00123																			235.843	1.6265													235.892
			1.5	-0.00328		1.502	-0.00158								1.499	-0.00122																			235.982	1.6267													236.031
			1.499	-0.0033		1.501	-0.00158								1.498	-0.00121																			236.12	1.6269													236.17
			1.498	-0.00329		1.5	-0.00161								1.497	-0.0012																			236.259	1.627													236.309
			1.497	-0.0033		1.499	-0.0015								1.496	-0.00119																			236.398	1.6272													236.448
			1.496	-0.00327		1.498	-0.00154								1.495	-0.00118																			236.537	1.6274													236.587
			1.495	-0.00328		1.497	-0.00153								1.494	-0.00117																			236.676	1.6276													236.726
			1.494	-0.00327		1.497	-0.00148								1.493	-0.00116																			236.815	1.6278													236.864
			1.493	-0.0033		1.495	-0.00151								1.492	-0.00115																			236.954	1.6279													237.003
			1.492	-0.00328		1.494	-0.0015								1.491	-0.00114																			237.093	1.6281													237.142
			1.491	-0.00326		1.493	-0.00153								1.49	-0.00112																			237.232	1.6283													237.281
			1.49	-0.00326		1.492	-0.00141								1.489	-0.00111																			237.37	1.6285													237.42
			1.489	-0.00325		1.491	-0.00141								1.488	-0.0011																			237.509	1.6286													237.559
			1.488	-0.00325		1.49	-0.0014								1.487	-0.00109																			237.648	1.6288													237.698
			1.487	-0.00322		1.489	-0.00144								1.486	-0.00108																			237.787	1.629													237.837
			1.486	-0.00323		1.488	-0.00138								1.485	-0.00107																			237.926	1.6292													237.976
			1.485	-0.00321		1.487	-0.00136								1.484	-0.00106																			238.065	1.6294													238.115
			1.484	-0.00323		1.486	-0.00131								1.483	-0.00104																			238.204	1.6295													238.254
			1.483	-0.00318		1.486	-0.00135								1.482	-0.00103																			238.343	1.6297													238.393
			1.482	-0.0032		1.484	-0.00129								1.481	-0.00102																			238.482	1.6299													238.531
			1.481	-0.00317		1.483	-0.00137								1.48	-0.00101																			238.62	1.6301													238.671
			1.48	-0.00316		1.482	-0.0013								1.479	-0.0009997																			238.759	1.6302													238.809
			1.479	-0.00316		1.481	-0.00129								1.478	-0.0009866																			238.898	1.6304													238.948
			1.478	-0.00313		1.48	-0.00132								1.477	-0.0009763																			239.037	1.6306													239.087
			1.477	-0.00315		1.479	-0.00125								1.476	-0.0009636																			239.176	1.6308													239.226
			1.476	-0.0031		1.478	-0.00125								1.475	-0.0009522																			239.315	1.6309													239.365
			1.475	-0.00313		1.477	-0.00127								1.474	-0.0009407																			239.454	1.6311													239.504
			1.474	-0.00309		1.476	-0.00121								1.473	-0.0009298																			239.593	1.6313													239.643
			1.473	-0.0031		1.475	-0.0012								1.472	-0.0009169																			239.732	1.6315													239.782
			1.472	-0.00307		1.474	-0.00115								1.471	-0.0009059																			239.87	1.6316													239.921
			1.471	-0.00307		1.473	-0.00118								1.47	-0.0008992																			240.009	1.6318													240.06
			1.47	-0.00305		1.472	-0.00113								1.469	-0.0008851																			240.148	1.632													240.199
			1.469	-0.00305		1.471	-0.00112								1.468	-0.0008729																			240.287	1.6322													240.338
			1.468	-0.00301		1.47	-0.00112								1.467	-0.0008623																			240.426	1.6323													240.476
			1.467	-0.00302		1.469	-0.00111								1.466	-0.0008495																			240.565	1.6325													240.615
			1.466	-0.00298		1.468	-0.00113								1.465	-0.0008389																			240.704	1.6327													240.754
			1.465	-0.00297		1.467	-0.00108								1.464	-0.0008284																			240.843	1.6329													240.893
			1.464	-0.00296		1.466	-0.00111								1.463	-0.0008154																			240.982	1.633													241.032
			1.463	-0.00293		1.465	-0.00105								1.462	-0.0008038																			241.12	1.6332													241.171
			1.462	-0.00292		1.464	-0.00108								1.461	-0.0007913																			241.259	1.6334													241.31
			1.461	-0.00289		1.464	-0.0009903								1.46	-0.0007817																			241.398	1.6336													241.449
			1.46	-0.00287		1.462	-0.0009892								1.459	-0.000769																			241.537	1.6337													241.588
			1.459	-0.00284		1.461	-0.00102								1.458	-0.0007597																			241.676	1.6339													241.727
			1.458	-0.00283		1.461	-0.0009723								1.457	-0.0007487																			241.815	1.6341													241.866
			1.457	-0.0028		1.459	-0.0009685								1.456	-0.0007391																			241.954	1.6342													242.005
			1.456	-0.00278		1.458	-0.00103								1.455	-0.0007299																			242.093	1.6344													242.144
			1.455	-0.00275		1.457	-0.0009745								1.454	-0.0007191																			242.232	1.6346													242.282
			1.454	-0.00273		1.456	-0.0009318								1.453	-0.0007086																			242.37	1.6348													242.421
			1.453	-0.00272		1.455	-0.000957								1.452	-0.0006984																			242.509	1.635													242.56
			1.452	-0.00267		1.454	-0.0009446								1.451	-0.0006901																			242.648	1.6351													242.699
			1.451	-0.00266		1.453	-0.0009341								1.45	-0.000681																			242.787	1.6353													242.838
			1.45	-0.00263		1.453	-0.0008537								1.449	-0.0006717																			242.926	1.6355													242.977
			1.449	-0.00262		1.451	-0.0009249								1.448	-0.0006634																			243.065	1.6356													243.116
			1.448	-0.0026		1.45	-0.0009108								1.447	-0.0006545																			243.204	1.6358													243.255
			1.447	-0.00257		1.449	-0.0008976								1.446	-0.0006463																			243.343	1.636													243.394
			1.446	-0.00255		1.448	-0.0008865								1.445	-0.0006387																			243.482	1.6361													243.533
			1.445	-0.00252		1.447	-0.0008758								1.444	-0.0006295																			243.62	1.6363													243.672
			1.444	-0.0025		1.446	-0.0008658								1.443	-0.0006217																			243.759	1.6365													243.811
			1.443	-0.00247		1.445	-0.0008236								1.442	-0.0006153																			243.898	1.6366													243.95
			1.442	-0.00243		1.444	-0.0008225								1.441	-0.0006069																			244.037	1.6368													244.089
			1.441	-0.00241		1.443	-0.0008171								1.44	-0.0005999																			244.176	1.637													244.227
			1.44	-0.00239		1.443	-0.0007826								1.439	-0.0005921																			244.315	1.6372													244.366
			1.439	-0.00235		1.441	-0.0008207								1.438	-0.0005861																			244.454	1.6373													244.505
			1.438	-0.00233		1.44	-0.0008115								1.437	-0.0005801																			244.593	1.6375													244.644
			1.437	-0.00229		1.439	-0.0008027								1.436	-0.0005742																			244.732	1.6377													244.783
			1.435	-0.00228		1.438	-0.0007978								1.435	-0.0005666																			244.87	1.6379													244.922
			1.435	-0.00222		1.437	-0.0007604								1.434	-0.0005616																			245.009	1.638													245.061
			1.434	-0.00219		1.436	-0.0007886								1.433	-0.0005542																			245.148	1.6382													245.2
			1.433	-0.00218		1.435	-0.0007826								1.432	-0.0005508																			245.287	1.6383													245.339
			1.432	-0.00216		1.434	-0.000743								1.431	-0.000545																			245.426	1.6385													245.478
			1.431	-0.00212		1.433	-0.0007729								1.43	-0.0005403																			245.565	1.6387													245.617
			1.43	-0.00209		1.432	-0.0007379								1.429	-0.0005347																			245.704	1.6388													245.756
			1.429	-0.00206		1.431	-0.000736								1.428	-0.00053																			245.843	1.639													245.895
			1.428	-0.00202		1.43	-0.0007336								1.427	-0.0005268																			245.982	1.6392													246.034
			1.426	-0.00201		1.429	-0.0007053								1.426	-0.0005221																			246.12	1.6393													246.173
			1.426	-0.00197		1.428	-0.0007348								1.425	-0.0005187																			246.259	1.6395													246.311
			1.425	-0.00193		1.427	-0.0007271								1.424	-0.0005146																			246.398	1.6397													246.45
			1.424	-0.00191		1.427	-0.0007255								1.423	-0.0005109																			246.537	1.6399													246.589
			1.423	-0.00186		1.425	-0.0007222								1.422	-0.0005072																			246.676	1.64													246.728
			1.421	-0.00185		1.424	-0.000748								1.421	-0.0005046																			246.815	1.6402													246.867
			1.421	-0.00181		1.423	-0.0007063								1.42	-0.0005012																			246.954	1.6404													247.006
			1.42	-0.00177		1.422	-0.0007303								1.419	-0.0005006																			247.093	1.6405													247.145
			1.419	-0.00175		1.421	-0.0006957								1.418	-0.0004965																			247.232	1.6407													247.284
			1.418	-0.00174		1.42	-0.0006947								1.417	-0.0004947																			247.37	1.6409													247.423
			1.417	-0.0017		1.419	-0.0006663								1.416	-0.0004917																			247.509	1.641													247.562
			1.416	-0.00168		1.418	-0.0007275								1.415	-0.0004905																			247.648	1.6412													247.701
			1.415	-0.00164		1.417	-0.0006882								1.414	-0.0004888																			247.787	1.6414													247.84
			1.414	-0.00163		1.416	-0.0006847								1.413	-0.0004866																			247.926	1.6416													247.979
			1.413	-0.00159		1.415	-0.0006603								1.412	-0.0004846																			248.065	1.6417													248.118
			1.412	-0.00158		1.414	-0.0007165								1.411	-0.0004838																			248.204	1.6419													248.256
			1.411	-0.00154		1.413	-0.000676								1.41	-0.0004823																			248.343	1.6421													248.395
			1.41	-0.00152		1.413	-0.0006791								1.409	-0.0004858																			248.482	1.6422													248.534
			1.409	-0.00148		1.411	-0.0006762								1.408	-0.0004831																			248.62	1.6424													248.673
			1.407	-0.00147		1.41	-0.0007024								1.407	-0.0004828																			248.759	1.6425													248.812
			1.406	-0.00143		1.409	-0.0006648								1.406	-0.0004827																			248.898	1.6427													248.951
			1.406	-0.00139		1.408	-0.0006661								1.405	-0.0004819																			249.037	1.6429													249.09
			1.405	-0.00136		1.407	-0.000641								1.404	-0.0004824																			249.176	1.643													249.229
			1.404	-0.00134		1.406	-0.0006718								1.403	-0.0004808																			249.315	1.6432													249.368
			1.403	-0.00133		1.405	-0.0006467								1.402	-0.0004824																			249.454	1.6434													249.507
			1.402	-0.00128		1.405	-0.0006507								1.401	-0.0004807																			249.593	1.6435													249.646
			1.4	-0.00127		1.404	-0.0006538								1.4	-0.0004825																			249.732	1.6437													249.785
			1.4	-0.00123		1.402	-0.0007066								1.399	-0.0004829																			249.87	1.6439													249.924
			1.398	-0.00119		1.401	-0.0006674								1.398	-0.0004845																			250.009	1.6441													250.062
			1.398	-0.00118		1.401	-0.0006182								1.397	-0.0004842																			250.148	1.6442													250.201
			1.397	-0.00113		1.399	-0.0007053								1.396	-0.0004848																			250.287	1.6443													250.34
			1.396	-0.00113		1.398	-0.000668								1.395	-0.0004879																			250.426	1.6445													250.479
			1.395	-0.00108		1.397	-0.0006673								1.394	-0.0004886																			250.565	1.6447													250.618
			1.394	-0.00107		1.396	-0.0006674								1.393	-0.0004896																			250.704	1.6449													250.757
			1.393	-0.00105		1.396	-0.0006674								1.392	-0.0004928																			250.843	1.645													250.896
			1.392	-0.00104		1.394	-0.0006685								1.391	-0.0004927																			250.982	1.6452													251.035
			1.391	-0.00102		1.393	-0.0006961								1.39	-0.0004956																			251.12	1.6454													251.174
			1.39	-0.00102		1.392	-0.0006607								1.389	-0.0004984																			251.259	1.6455													251.313
			1.389	-0.000993384		1.391	-0.0006681								1.388	-0.0005001																			251.398	1.6457													251.452
			1.388	-0.000972648		1.39	-0.0006676								1.387	-0.000501																			251.537	1.6459													251.59
			1.387	-0.00096552		1.389	-0.0006719								1.386	-0.0005056																			251.676	1.646													251.729
			1.386	-0.000944136		1.388	-0.0006718								1.385	-0.0005075																			251.815	1.6462													251.868
			1.385	-0.000937656		1.387	-0.0006744								1.384	-0.0005114																			251.954	1.6463													252.007
			1.384	-0.000916272		1.387	-0.0006505								1.383	-0.0005126																			252.093	1.6465													252.146
			1.383	-0.000909792		1.385	-0.0006852								1.382	-0.0005146																			252.232	1.6466													252.285
			1.382	-0.000888408		1.384	-0.0006849								1.381	-0.0005189																			252.37	1.6468													252.424
			1.381	-0.000881928		1.383	-0.0006872								1.38	-0.0005237																			252.509	1.647													252.563
			1.38	-0.0008748		1.382	-0.0006892								1.379	-0.0005266																			252.648	1.6472													252.702
			1.379	-0.000841104		1.381	-0.0006921								1.378	-0.0005289																			252.787	1.6473													252.841
			1.378	-0.00083592		1.38	-0.0007216								1.377	-0.0005335																			252.926	1.6475													252.98
			1.377	-0.000804168		1.38	-0.0006878								1.376	-0.0005375																			253.065	1.6476													253.119
			1.376	-0.000801576		1.378	-0.0007244								1.375	-0.0005407																			253.204	1.6478													253.257
			1.375	-0.000784728		1.377	-0.0007229								1.374	-0.0005453																			253.343	1.648													253.396
			1.374	-0.00078084		1.377	-0.0006665								1.373	-0.0005485																			253.482	1.6481													253.535
			1.373	-0.000763344		1.375	-0.0007361								1.372	-0.0005516																			253.62	1.6483													253.674
			1.372	-0.000773064		1.374	-0.0007325								1.371	-0.0005577																			253.759	1.6485													253.813
			1.371	-0.000756216		1.373	-0.0007332								1.37	-0.0005623																			253.898	1.6486													253.952
			1.37	-0.000763992		1.373	-0.0006809								1.369	-0.0005657																			254.037	1.6488													254.091
			1.369	-0.000721224		1.372	-0.0007253								1.368	-0.0005708																			254.176	1.6489													254.23
			1.368	-0.000744552		1.371	-0.0007279								1.367	-0.0005748																			254.315	1.6491													254.369
			1.367	-0.000701784		1.369	-0.0007645								1.366	-0.0005786																			254.454	1.6493													254.508
			1.366	-0.00072576		1.368	-0.0007629								1.365	-0.000583																			254.593	1.6495													254.647
			1.365	-0.0006966		1.367	-0.0007623								1.364	-0.0005877																			254.732	1.6496													254.786
			1.364	-0.000706968		1.366	-0.0007669								1.363	-0.0005933																			254.87	1.6498													254.924
			1.363	-0.000692064		1.365	-0.000741								1.362	-0.0005977																			255.009	1.6499													255.063
			1.362	-0.000689472		1.364	-0.0007835								1.361	-0.000602																			255.148	1.6501													255.202
			1.361	-0.000698544		1.363	-0.0007586								1.36	-0.0006082																			255.287	1.6503													255.341
			1.36	-0.000669384		1.363	-0.0007417								1.359	-0.000613																			255.426	1.6505													255.48
			1.359	-0.0006804		1.362	-0.0007843								1.358	-0.0006181																			255.565	1.6506													255.619
			1.358	-0.000651888		1.36	-0.0008215								1.357	-0.0006236																			255.704	1.6507													255.758
			1.357	-0.0006642		1.359	-0.000821								1.356	-0.000629																			255.843	1.6509													255.897
			1.356	-0.000649944		1.359	-0.0007948								1.355	-0.0006348																			255.982	1.6511													256.036
			1.355	-0.000648		1.357	-0.0008331								1.354	-0.0006409																			256.12	1.6512													256.175
			1.355	-0.000635234		1.356	-0.000866								1.353	-0.0006472																			256.259	1.6513													256.314
			1.353	-0.000646445		1.356	-0.0007782								1.352	-0.0006527																			256.398	1.6515													256.453
			1.352	-0.000645408		1.354	-0.0008273								1.351	-0.0006605																			256.537	1.6517													256.592
			1.351	-0.000618646		1.353	-0.0008699								1.35	-0.0006659																			256.676	1.6518													256.731
			1.35	-0.000643334		1.352	-0.0008695								1.349	-0.0006727																			256.815	1.652													256.869
			1.349	-0.000616766		1.351	-0.0008479								1.348	-0.0006829																			256.954	1.6522													257.008
			1.348	-0.000641066		1.35	-0.0008603								1.347	-0.0006889																			257.093	1.6523													257.147
			1.347	-0.000626227		1.349	-0.0008735								1.346	-0.0006948																			257.231	1.6525													257.286
			1.346	-0.000613332		1.349	-0.000884								1.345	-0.0007027																			257.37	1.6527													257.425
			1.345	-0.000625838		1.347	-0.0009261								1.344	-0.0007099																			257.509	1.6528													257.564
			1.344	-0.000612878		1.346	-0.0009578								1.343	-0.0007169																			257.648	1.653													257.703
			1.343	-0.000624607		1.345	-0.0009562								1.342	-0.0007239																			257.787	1.6531													257.842
			1.342	-0.000611129		1.344	-0.0009247								1.341	-0.0007323																			257.926	1.6533													257.981
			1.341	-0.000622793		1.343	-0.0009711								1.34	-0.0007394																			258.065	1.6535													258.12
			1.34	-0.000609379		1.342	-0.0009427								1.339	-0.0007455																			258.204	1.6536													258.259
			1.339	-0.000621108		1.341	-0.0009559								1.338	-0.0007545																			258.343	1.6538													258.398
			1.338	-0.000607694		1.34	-0.001								1.337	-0.000761																			258.481	1.654													258.536
			1.338	-0.000595901		1.339	-0.0009722								1.336	-0.0007706																			258.62	1.6541													258.675
			1.336	-0.00059778		1.338	-0.00102								1.335	-0.0007803																			258.759	1.6543													258.814
			1.335	-0.000611258		1.338	-0.0009896								1.334	-0.0007875																			258.898	1.6545													258.953
			1.334	-0.000598234		1.336	-0.00101								1.333	-0.0007952																			259.037	1.6546													259.092
			1.333	-0.000611258		1.335	-0.00105								1.332	-0.0008052																			259.176	1.6548													259.231
			1.332	-0.000598752		1.334	-0.00103								1.331	-0.0008127																			259.315	1.6549													259.37
			1.332	-0.00061223		1.333	-0.00107								1.33	-0.000824																			259.454	1.6551													259.509
			1.33	-0.000599724		1.332	-0.00108								1.329	-0.00083																			259.593	1.6553													259.648
			1.329	-0.000624089		1.331	-0.00109								1.328	-0.0008416																			259.731	1.6554													259.787
			1.329	-0.000598039		1.33	-0.0011								1.327	-0.0008491																			259.87	1.6556													259.926
			1.327	-0.000612101		1.329	-0.00114								1.326	-0.0008598																			260.009	1.6557													260.065
			1.326	-0.000613008		1.328	-0.00111								1.325	-0.0008698																			260.148	1.6559													260.204
			1.326	-0.000612749		1.327	-0.00115								1.324	-0.0008806																			260.287	1.6561													260.342
			1.325	-0.00061236		1.326	-0.00112								1.323	-0.000889																			260.426	1.6563													260.481
			1.323	-0.00062532		1.325	-0.00114								1.322	-0.0009039																			260.565	1.6564													260.62
			1.322	-0.000625255		1.324	-0.00119								1.321	-0.0009124																			260.704	1.6566													260.759
			1.321	-0.000613332		1.323	-0.00119								1.32	-0.0009223																			260.843	1.6567													260.898
			1.32	-0.000613786		1.323	-0.00113								1.319	-0.0009335																			260.981	1.6569													261.037
			1.319	-0.000615082		1.321	-0.00122								1.318	-0.000944																			261.12	1.6571													261.176
			1.318	-0.000617414		1.32	-0.00123								1.317	-0.0009558																			261.259	1.6572													261.315
			1.318	-0.000618646		1.319	-0.00123								1.316	-0.0009663																			261.398	1.6574													261.454
			1.316	-0.000620654		1.318	-0.00124								1.315	-0.0009776																			261.537	1.6575													261.593
			1.315	-0.000634457		1.317	-0.00121								1.314	-0.0009908																			261.676	1.6577													261.732
			1.314	-0.000634586		1.316	-0.00127								1.313	-0.001																			261.815	1.6579													261.871
			1.313	-0.000635882		1.315	-0.00123								1.312	-0.00101																			261.954	1.658													262.01
			1.312	-0.000635623		1.314	-0.00129								1.311	-0.00102																			262.093	1.6582													262.149
			1.311	-0.000636984		1.314	-0.00125								1.31	-0.00104																			262.231	1.6584													262.287
			1.311	-0.00063841		1.312	-0.00131								1.309	-0.00105																			262.37	1.6585													262.426
			1.309	-0.000641002		1.311	-0.00131								1.308	-0.00106																			262.509	1.6587													262.565
			1.308	-0.000655128		1.31	-0.00132								1.307	-0.00107																			262.648	1.6589													262.704
			1.307	-0.000642946		1.309	-0.00133								1.306	-0.00109																			262.787	1.659													262.843
			1.306	-0.000659016		1.308	-0.00134								1.305	-0.0011																			262.926	1.6592													262.982
			1.306	-0.000647158		1.307	-0.0013								1.304	-0.00111																			263.065	1.6594													263.121
			1.305	-0.000650592		1.306	-0.00136								1.303	-0.00113																			263.204	1.6595													263.26
			1.303	-0.000665496		1.305	-0.00136								1.302	-0.00114																			263.343	1.6597													263.399
			1.302	-0.000668088		1.304	-0.00142								1.301	-0.00115																			263.481	1.6599													263.538
			1.302	-0.000668736		1.303	-0.00137								1.3	-0.00116																			263.62	1.66													263.676
			1.3	-0.000671976		1.302	-0.00142								1.299	-0.00118																			263.759	1.6601													263.815
			1.299	-0.000687528		1.302	-0.00138								1.298	-0.00119																			263.898	1.6603													263.954
			1.299	-0.000675864		1.301	-0.00135								1.297	-0.00121																			264.037	1.6605													264.093
			1.297	-0.000703728		1.299	-0.00149								1.296	-0.00122																			264.176	1.6606													264.232
			1.296	-0.000705024		1.298	-0.00144								1.295	-0.00123																			264.315	1.6608													264.371
			1.295	-0.00071928		1.297	-0.00144								1.294	-0.00125																			264.454	1.661													264.51
			1.294	-0.000695304		1.296	-0.0014								1.293	-0.00126																			264.593	1.6611													264.649
			1.294	-0.000724464		1.295	-0.00146								1.292	-0.00128																			264.731	1.6613													264.788
			1.292	-0.000713448		1.294	-0.00142								1.291	-0.00129																			264.87	1.6615													264.927
			1.291	-0.000741312		1.294	-0.00144								1.29	-0.00131																			265.009	1.6616													265.066
			1.29	-0.000717984		1.292	-0.00149								1.289	-0.00132																			265.148	1.6618													265.205
			1.289	-0.000734832		1.291	-0.00151								1.288	-0.00134																			265.287	1.662													265.344
			1.289	-0.0007128		1.29	-0.00151								1.287	-0.00135																			265.426	1.6621													265.482
			1.287	-0.000743256		1.29	-0.00147								1.286	-0.00137																			265.565	1.6623													265.621
			1.287	-0.000734832		1.288	-0.00154								1.285	-0.00139																			265.704	1.6625													265.76
			1.286	-0.000752976		1.287	-0.00155								1.284	-0.0014																			265.843	1.6626													265.899
			1.285	-0.000769176		1.287	-0.00152								1.283	-0.00142																			265.981	1.6628													266.038
			1.283	-0.000784728		1.286	-0.00154								1.282	-0.00143																			266.12	1.663													266.177
			1.282	-0.00078732		1.284	-0.00161								1.281	-0.00145																			266.259	1.6631													266.316
			1.281	-0.000802224		1.284	-0.00162								1.28	-0.00147																			266.398	1.6633													266.455
			1.281	-0.000804816		1.283	-0.00163								1.279	-0.00148																			266.537	1.6634													266.594
			1.279	-0.000808056		1.281	-0.0017								1.278	-0.0015																			266.676	1.6636													266.733
			1.278	-0.000824904		1.28	-0.0017								1.277	-0.00151																			266.815	1.6638													266.872
			1.278	-0.000815184		1.279	-0.00172								1.276	-0.00153																			266.954	1.664													267.01
			1.276	-0.000844992		1.278	-0.00173								1.275	-0.00154																			267.093	1.6641													267.149
			1.275	-0.000835272		1.278	-0.00169								1.274	-0.00156																			267.231	1.6643													267.288
			1.274	-0.000852768		1.276	-0.00178								1.273	-0.00158																			267.37	1.6645													267.427
			1.273	-0.000857304		1.275	-0.00179								1.272	-0.0016																			267.509	1.6646													267.566
			1.272	-0.000862488		1.274	-0.00181								1.271	-0.00161																			267.648	1.6648													267.705
			1.271	-0.000879336		1.273	-0.00183								1.27	-0.00163																			267.787	1.665													267.844
			1.271	-0.00087156		1.272	-0.00185								1.269	-0.00165																			267.926	1.6651													267.983
			1.269	-0.000891		1.271	-0.00193								1.268	-0.00166																			268.065	1.6653													268.122
			1.269	-0.000896184		1.271	-0.00188								1.267	-0.00168																			268.204	1.6654													268.261
			1.268	-0.000902016		1.269	-0.00197								1.266	-0.0017																			268.343	1.6656													268.4
			1.267	-0.000921456		1.268	-0.00204								1.265	-0.00172																			268.481	1.6658													268.539
			1.266	-0.000940248		1.267	-0.00199								1.264	-0.00173																			268.62	1.6659													268.678
			1.265	-0.000957744		1.266	-0.00202								1.263	-0.00175																			268.759	1.6661													268.817
			1.263	-0.00097524		1.265	-0.0021								1.262	-0.00177																			268.898	1.6663													268.955
			1.263	-0.000979776		1.264	-0.00205								1.261	-0.00178																			269.037	1.6665													269.094
			1.262	-0.000971352		1.263	-0.00214								1.26	-0.0018																			269.176	1.6666													269.233
			1.26	-0.00102		1.262	-0.00216								1.259	-0.00182																			269.315	1.6668													269.372
			1.259	-0.00101		1.261	-0.00224								1.258	-0.00183																			269.454	1.667													269.511
			1.259	-0.00103		1.26	-0.00218								1.257	-0.00185																			269.593	1.6672													269.65
			1.257	-0.00102		1.259	-0.00216								1.256	-0.00187																			269.731	1.6673													269.789
			1.257	-0.00105		1.258	-0.00219								1.255	-0.00189																			269.87	1.6675													269.928
			1.256	-0.00103		1.257	-0.00229								1.254	-0.0019																			270.009	1.6677													270.067
			1.255	-0.00108		1.256	-0.00231								1.253	-0.00192																			270.148	1.6678													270.206
			1.254	-0.00106		1.255	-0.00234								1.252	-0.00194																			270.287	1.668													270.345
			1.252	-0.00111		1.254	-0.00242								1.251	-0.00195																			270.426	1.6682													270.483
			1.252	-0.0011		1.253	-0.00238								1.25	-0.00197																			270.565	1.6683													270.623
			1.251	-0.00114		1.252	-0.00252								1.249	-0.00199																			270.704	1.6685													270.761
			1.25	-0.00115		1.251	-0.00248								1.248	-0.00201																			270.843	1.6687													270.9
			1.249	-0.00118		1.25	-0.00251								1.247	-0.00202																			270.981	1.6688													271.039
			1.248	-0.00117		1.249	-0.00253								1.246	-0.00204																			271.12	1.669													271.178
			1.246	-0.00121		1.248	-0.00261								1.245	-0.00206																			271.259	1.6692													271.317
			1.246	-0.0012		1.247	-0.00263								1.244	-0.00207																			271.398	1.6694													271.456
			1.245	-0.00122		1.246	-0.00261								1.243	-0.00209																			271.537	1.6695													271.595
			1.244	-0.00124		1.246	-0.00264								1.242	-0.00211																			271.676	1.6697													271.734
			1.243	-0.00126		1.245	-0.00268								1.241	-0.00212																			271.815	1.6699													271.873
			1.242	-0.00127		1.243	-0.00275								1.24	-0.00214																			271.954	1.6701													272.012
			1.241	-0.00129		1.242	-0.00285								1.239	-0.00216																			272.093	1.6703													272.151
			1.24	-0.0013		1.242	-0.00279								1.238	-0.00217																			272.231	1.6704													272.289
			1.239	-0.00132		1.24	-0.0029								1.237	-0.00219																			272.37	1.6706													272.428
			1.238	-0.00133		1.239	-0.00299								1.236	-0.00221																			272.509	1.6708													272.567
			1.237	-0.00137		1.239	-0.00286								1.235	-0.00223																			272.648	1.6709													272.706
			1.236	-0.00138		1.237	-0.00304								1.234	-0.00224																			272.787	1.6711													272.845
			1.235	-0.00141		1.236	-0.00306								1.233	-0.00226																			272.926	1.6713													272.984
			1.234	-0.00144		1.235	-0.00301								1.232	-0.00227																			273.065	1.6715													273.123
			1.233	-0.00146		1.235	-0.00304								1.231	-0.00229																			273.204	1.6716													273.262
			1.232	-0.00147		1.234	-0.00314								1.23	-0.0023																			273.343	1.6718													273.401
			1.231	-0.00149		1.232	-0.00324								1.229	-0.00232																			273.481	1.672													273.54
			1.23	-0.0015		1.231	-0.00325								1.228	-0.00233																			273.62	1.6722													273.679
			1.229	-0.00152		1.23	-0.00327								1.227	-0.00235																			273.759	1.6723													273.818
			1.228	-0.00155		1.229	-0.00329								1.226	-0.00236																			273.898	1.6725													273.957
			1.227	-0.00155		1.229	-0.00332								1.225	-0.00238																			274.037	1.6727													274.096
			1.226	-0.00159		1.227	-0.00342								1.224	-0.0024																			274.176	1.6729													274.234
			1.225	-0.00162		1.226	-0.00344								1.223	-0.00241																			274.315	1.6731													274.373
			1.224	-0.00163		1.225	-0.00338								1.222	-0.00242																			274.454	1.6732													274.512
			1.223	-0.00167		1.224	-0.00342								1.221	-0.00244																			274.593	1.6734													274.651
			1.222	-0.00168		1.223	-0.00345								1.22	-0.00245																			274.731	1.6736													274.79
			1.221	-0.0017		1.222	-0.00349								1.219	-0.00246																			274.87	1.6738													274.929
			1.22	-0.00173		1.222	-0.00352								1.218	-0.00248																			275.009	1.674													275.068
			1.219	-0.00176		1.221	-0.00355								1.217	-0.00249																			275.148	1.6741													275.207
			1.218	-0.00179		1.219	-0.00367								1.216	-0.00251																			275.287	1.6744													275.346
			1.217	-0.00181		1.218	-0.00369								1.215	-0.00252																			275.426	1.6745													275.485
			1.216	-0.00184		1.218	-0.00371								1.214	-0.00253																			275.565	1.6747													275.624
			1.215	-0.00185		1.216	-0.00382								1.213	-0.00254																			275.704	1.6749													275.762
			1.214	-0.00189		1.215	-0.0039								1.212	-0.00255																			275.843	1.6751													275.901
			1.213	-0.0019		1.215	-0.00383								1.211	-0.00257																			275.981	1.6753													276.04
			1.212	-0.00196		1.213	-0.00394								1.21	-0.00258																			276.12	1.6755													276.179
			1.211	-0.00197		1.212	-0.00396								1.209	-0.00259																			276.259	1.6756													276.318
			1.21	-0.00201		1.211	-0.00397								1.208	-0.00261																			276.398	1.6758													276.457
			1.209	-0.00202		1.21	-0.00391								1.207	-0.00262																			276.537	1.676													276.596
			1.208	-0.00205		1.209	-0.00403								1.206	-0.00263																			276.676	1.6762													276.735
			1.207	-0.00209		1.208	-0.00397								1.205	-0.00264																			276.815	1.6764													276.874
			1.206	-0.00213		1.208	-0.00409								1.204	-0.00265																			276.954	1.6766													277.013
			1.205	-0.00217		1.207	-0.00403								1.203	-0.00267																			277.093	1.6767													277.152
			1.204	-0.00218		1.205	-0.00422								1.202	-0.00268																			277.231	1.6769													277.291
[truncated: 2,226 more rows]
[truncated: 59 more columns]

## Sheet: Fig.3
										Fig.3a																									Fig.3b
Voltage-Time Curve											Raman														Voltage-Time Curve											Raman												Wavenumber (cm-1)	Intensity (arb. units.)
Voltage (V)	Time (s)		Raman shift (cm-1)	Intensity (arb. units.)	Intensity (arb. units.)	Intensity (arb. units.)	Intensity (arb. units.)	Intensity (arb. units.)	Intensity (arb. units.)	Intensity (arb. units.)	Intensity (arb. units.)	Intensity (arb. units.)	Intensity (arb. units.)	Intensity (arb. units.)	Intensity (arb. units.)	Intensity (arb. units.)	Intensity (arb. units.)	Intensity (arb. units.)	Intensity (arb. units.)	Intensity (arb. units.)	Intensity (arb. units.)	Intensity (arb. units.)			Voltage (V)	Time (s)		Raman shift (cm-1)	Intensity (arb. units.)	Intensity (arb. units.)	Intensity (arb. units.)	Intensity (arb. units.)	Intensity (arb. units.)	Intensity (arb. units.)	Intensity (arb. units.)	Intensity (arb. units.)	Intensity (arb. units.)	Intensity (arb. units.)	Intensity (arb. units.)	Intensity (arb. units.)	Intensity (arb. units.)	Intensity (arb. units.)	Intensity (arb. units.)	Intensity (arb. units.)	Intensity (arb. units.)			399.675	0
0.3166	2024-06-24 17:20:49		100.101	83.477	131.391	79.0424	195.176	40.2523	1900-07-14 21:59:42	-3.95259	-23.8317	-1312.54	-6.88125	242.663	3.59077	143.647	688.739	2276.8	-87.8722	-582.222	178.973	-16.2456			0.3166	2024-06-24 17:20:49		100.101	-227.974	0	-96.6541	-95.4936	-3.43643	123.494	0	0	-142.684	-0.37691	-14.1423	-37.1079	67.1472	8.07463	-15.7209	-21.2817	15.062			400.157	17.9139
0.5417	2024-06-24 17:20:59		101.991	1.32009	45.1503	33.5843	78.6639	24.6277	1900-02-16 00:44:02	50.0735	-32.1349	-1123.98	-15.2814	373.352	-49.3277	87.4959	572.976	2077.53	-163.304	-81.9072	-16.4178	45.3834			0.5417	2024-06-24 17:20:59		101.991	-503.924	-67.29	-5.34493	-69.0083	-44.6439	-0.28957	-24.8149	-151.71	4.06574	69.2733	55.0912	31.1265	123.154	54.4701	107.227	62.199	72.9447			400.639	17.8868
0.6959	2024-06-24 17:21:09		103.881	-5.97968	37.9814	-22.7177	1.12533	25.2888	1899-11-28 06:54:06	240.1	168.705	-831.714	144.89	537.755	-15.9605	19.2751	516.356	1949.69	-187.306	-104.007	-111.656	-29.9169			0.6959	2024-06-24 17:21:09		103.881	-254.9	128.85	75.9642	41.4771	26.1487	43.9271	-61.7852	25.5799	-27.1847	8.92361	59.1183	-15.7734	82.374	-2.84272	24.8914	19.0138	52.6223			401.121	17.7332
0.8337	2024-06-24 17:21:19		105.769	92.2201	60.6576	-18.3627	7.89482	52.1106	1899-12-08 09:44:11	621.674	615.016	-383.912	499.851	740.392	166.879	84.6418	554.315	1932.65	-147.737	88.6003	-18.9131	56.4076			0.8337	2024-06-24 17:21:19		105.769	-293.524	-127.985	-63.0434	-116.269	-293.176	-116.753	-93.3632	-271.573	-230.493	-79.5041	-60.3078	-90.8058	7.41141	-112.275	-98.446	-93.3042	-61.7744			401.603	17.4893
0.9582	2024-06-24 17:21:29		107.658	93.2415	49.8522	-68.4391	-82.1711	-20.7766	1900-03-28 13:21:32	848.018	1045.42	-46.505	866.959	922.77	206.611	180.615	503.67	1831.44	-128.525	-44.7726	1.33465	-51.6693			0.9582	2024-06-24 17:21:29		107.658	-13.2774	64.7257	-2.6325	22.9752	32.6159	-65.4368	32.7139	-156.742	-139.538	89.1928	70.8466	108.556	30.6722	51.2863	-74.4673	-95.5518	43.8682			402.085	17.582
1.0745	2024-06-24 17:21:39		109.547	106.927	100.073	81.1033	14.5078	115.822	1901-03-04 13:25:02	1293.1	1577.94	466.902	1337.04	1236.18	475.657	325.959	589.083	1865.08	-25.3131	49.2261	102.261	51.7897			1.0745	2024-06-24 17:21:39		109.547	-221.113	-123.482	-83.7411	-356.871	-73.0847	-47.4776	-15.9056	-37.9102	22.9436	67.6148	67.5154	21.1902	42.8841	103.974	33.5113	58.4708	35.5108			402.567	17.9234
1.1697	2024-06-24 17:21:49		111.433	-33.2641	-24.608	100.363	6.05625	48.2723	1901-10-04 06:20:30	1505.94	1781.83	729.949	1550.45	1472.36	561.911	309.028	454.879	1717.25	-45.657	-29.6149	-19.9192	-41.3966			1.1697	2024-06-24 17:21:49		111.433	-55.3161	-16.5696	153.157	-168.455	-58.0678	33.7135	-93.1824	5.67209	-53.5868	-31.6049	60.6294	71.7402	-11.9405	52.9293	194.296	-36.5598	-44.9921			403.05	18.2041
1.2102	2024-06-24 17:21:59		113.319	-36.4264	-16.1874	97.2849	35.3308	104.386	1902-03-31 12:58:49	1743.98	2032.36	1010.65	1819.74	1672.26	672.394	298.325	488.562	1654.27	-16.5722	-39.7378	116.47	-21.9852			1.2102	2024-06-24 17:21:59		113.319	-278.095	61.3001	-176.296	-298.038	-173.332	-123.772	-397.334	-103.319	-235.978	137.082	-55.6652	-23.7098	-101.72	-177.21	-37.9064	-75.3877	-103.005			403.532	18.2459
1.2317	2024-06-24 17:22:09		115.207	-55.2891	-12.0678	20.7122	-66.8861	7.43301	1902-11-09 06:46:29	1631.9	2085.01	1113.48	1771.73	1673.58	593.347	321.12	442.121	1600.71	-63.2313	-68.04	2.97851	-72.3476			1.2317	2024-06-24 17:22:09		115.207	73.8278	64.258	113.902	11.5906	22.7127	34.321	30.912	-18.7995	-57.1344	-96.3958	-14.6575	40.5536	-44.7521	-129.303	20.7114	-66.8401	9.22059			404.014	18.2912
1.2474	2024-06-24 17:22:19		117.092	94.4511	29.1801	43.1691	13.56	10.5554	1903-04-23 17:26:08	1567.28	2003.27	1136.64	1624.07	1490.71	513.223	275.296	450.236	1593.28	-0.53175	56.068	0	-25.1889			1.2474	2024-06-24 17:22:19		117.092	-263.902	-103.899	67.032	-112.277	-115.373	-86.7877	-125.311	-103.563	-7.75102	-40.0251	26.365	32.7039	122.673	58.0342	84.1987	45.6399	6.29506			404.496	18.3678
1.261	2024-06-24 17:22:29		118.977	83.0748	-8.63119	84.0261	11.4895	23.5464	1902-06-09 17:48:38	1282.61	1608.28	914.308	1320.08	1217.39	363.728	185.93	293.837	1455.04	-1.08938	0	-54.4276	-113.573			1.261	2024-06-24 17:22:29		118.977	-145.812	145.343	51.3358	-0.13275	8.82391	7.90044	-68.4095	18.8955	43.2833	6.27258	106.813	48.6998	-0.42875	113.187	133.686	53.2542	17.3695			404.978	18.4545
1.2735	2024-06-24 17:22:39		120.863	30.1664	29.9218	63.3697	-18.4659	103.549	1900-10-03 02:30:23	989.789	1223.54	663.984	1118.85	897.742	274.61	52.1414	283.862	1293.15	-70.2332	0	45.4958	0			1.2735	2024-06-24 17:22:39		120.863	-443.565	-36.327	-74.8434	-72.4727	-20.013	-295.652	-325.085	-62.6599	-45.8002	-28.2538	-107.001	-24.6386	-22.4885	-33.6166	-146.829	-36.8184	-60.7969			405.46	18.5229
1.286	2024-06-24 17:22:49		122.748	8.04899	67.7675	20.4964	-24.7787	135.513	1899-12-03 08:22:02	739.515	1045.8	433.025	816.684	703.386	171.744	51.4608	239.692	1198.06	-139.134	94.3145	115.879	64.8852			1.286	2024-06-24 17:22:49		122.748	-137.024	61.3303	-63.5093	-55.2391	9.2958	29.9407	-71.4863	-29.8066	4.01644	-28.7113	-44.9819	-30.006	-107.717	-115.106	-1.03089	-1.42936	-33.2047			405.942	18.5632
1.2991	2024-06-24 17:22:59		124.631	77.6822	142.016	33.5102	20.0796	133.866	1899-10-22 21:30:46	624.505	926.964	311.825	597.018	533.893	84.1201	74.0249	171.701	1052.74	-101.376	54.6225	35.7627	118.238			1.2991	2024-06-24 17:22:59		124.631	0	-26.4057	-377.172	38.2644	-89.3607	-96.176	-58.0256	-166.959	-54.6891	-16.3538	34.9267	54.1392	49.5312	44.2754	143.783	11.6126	79.3769			406.424	18.595
1.3131	2024-06-24 17:23:09		126.515	28.2781	0	0	39.7606	90.6173	1900-01-02 00:10:40	463.977	746.389	152.117	415.843	479.626	15.5606	102.967	113.163	968.278	-72.6619	-0.80429	-13.7398	61.3128			1.3131	2024-06-24 17:23:09		126.515	19.5915	60.8559	-56.3626	45.5762	-1.30186	247.324	35.7476	21.5093	86.6613	23.1587	63.971	20.1318	13.9432	51.2049	56.0023	55.0798	17.31			406.906	18.653
1.3282	2024-06-24 17:23:19		128.397	-47.8563	-41.167	-29.9627	42.3618	169.824	1900-01-20 03:21:01	157.627	520.37	44.3408	310.258	321.706	-51.6411	-73.8755	35.9484	842.447	-178.489	-83.5714	-50.7628	56.6703			1.3282	2024-06-24 17:23:19		128.397	-48.4054	3.92724	12.1874	-65.2471	-57.7398	-566.716	-68.4337	-60.923	-311.27	-54.8058	-32.9353	-110.901	-87.4237	-47.6882	51.0323	-38.3823	5.93325			407.389	18.7351
1.345	2024-06-24 17:23:29		130.28	-35.2936	-40.8996	-7.54354	18.7238	84.0651	1900-02-13 05:26:51	2.95921	411.53	38.0557	278.477	297.013	-73.836	-70.34	53.2149	869.357	-133.018	-55.3343	88.1805	22.0154			1.345	2024-06-24 17:23:29		130.28	-155.75	-56.0247	26.4374	-17.1871	22.3591	-349.175	-75.6023	-36.7393	-197.866	-19.8784	49.8354	-59.874	-0.96209	-35.2912	-27.3943	-28.413	24.7915			407.871	18.858
1.3641	2024-06-24 17:23:39		132.162	-104.656	-7.83005	10.4469	2.35759	126.562	1899-12-20 00:07:22	-2.93395	253.168	-7.77812	196.263	88.9791	-110.238	-92.325	66.3428	791.755	-93.3024	-48.3284	63.309	0.08524			1.3641	2024-06-24 17:23:39		132.162	-158.494	-29.8676	18.6119	-135.889	32.8411	-291.72	-54.8648	-38.5716	-94.5237	30.9318	18.6174	-6.2828	58.4384	-30.4938	4.17609	39.3165	-10.3219			408.353	19.0109
1.3861	2024-06-24 17:23:49		134.044	-39.3903	7.21322	15.2229	57.0199	208.372	1900-02-11 23:35:54	-2.57913	248.75	-2.7548	173.021	150.031	-44.068	14.1472	116.956	807.981	5.44135	96.562	104.837	14.0979			1.3861	2024-06-24 17:23:49		134.044	-347.829	-31.7105	28.7864	-44.591	19.3231	-216.265	-60.1272	-6.19527	37.4166	12.6718	21.2091	31.0079	57.8389	62.9343	31.2685	54.2646	47.75			408.835	19.1698
1.4117	2024-06-24 17:23:59		135.925	11.2388	-27.2301	-53.7535	35.883	174.324	1899-12-12 05:50:23	-105.09	118.238	-6.25166	65.0582	125.571	-64.7337	-94.6155	10.8028	687.58	-47.4573	16.5402	0.71644	-48.1588			1.4117	2024-06-24 17:23:59		135.925	-236.342	-7.60238	-94.1388	-111.452	0	-204.896	-71.4188	-33.2029	-15.0825	4.05551	0.81318	-26.8559	-0.77192	-29.1029	13.4167	-6.81329	-88.5858			409.317	19.2986
1.44	2024-06-24 17:24:09		137.804	96.5408	28.8532	31.0237	42.9481	163.357	1899-12-11 16:53:02	-155.691	106.112	66.8683	92.6281	243.231	44.7594	4.26655	8.71496	664.496	14.8194	77.0627	-0.97853	-16.455			1.44	2024-06-24 17:24:09		137.804	-307.578	-172.835	-57.0385	-68.0877	0	-161.414	4.77066	-24.2966	55.5436	-22.592	-55.6248	-37.0871	-48.2358	-20.1911	-70.281	3.98394	5.58915			409.799	19.368
1.4678	2024-06-24 17:24:19		139.685	-27.9017	10.8604	54.2472	-7.73699	92.6808	1899-10-26 05:49:56	-145.431	0	0	-42.6485	55.7997	21.9247	38.0182	-76.9243	590.952	-90.7527	-65.6405	-60.164	-71.7718			1.4678	2024-06-24 17:24:19		139.685	-92.7078	87.3645	14.1503	3.40358	14.5771	-112.773	-17.052	-68.3492	88.7423	-9.20834	-16.9248	5.02411	9.39749	-14.0981	7.40287	76.6534	-31.5867			410.281	19.3701
1.4928	2024-06-24 17:24:29		141.565	27.0423	37.6638	94.8272	39.3832	117.701	00:00:00	-44.9962	103.685	102.108	31.2392	121.428	81.2976	115.742	-48.1307	538.724	4.49534	-1.44983	79.8031	-8.81026			1.4928	2024-06-24 17:24:29		141.565	-233.582	-119.36	-98.9985	-41.8265	-12.2337	6.50141	-32.1173	13.6563	79.2316	47.8875	42.1582	42.7071	38.8441	36.2133	72.895	33.3532	14.4438			410.763	19.3431
1.5137	2024-06-24 17:24:39		143.443	-19.8926	-5.95555	-57.651	0	-51.2465	1899-12-23 17:14:50	-36.2469	32.6757	-1.357	-63.6408	-33.567	-34.0011	0.48904	-56.8715	351.756	-58.0959	-140.157	-55.2494	-46.7159			1.5137	2024-06-24 17:24:39		143.443	-112.765	-52.8749	5.32234	24.9935	-11.4605	7.7344	-57.2735	-72.6628	-7.17299	-36.1993	24.348	-5.94058	6.07606	23.6805	14.6574	-16.4137	-20.3417			411.245	19.2934
1.5313	2024-06-24 17:24:49		145.323	74.0365	64.0456	-48.4156	0	33.939	1900-02-05 02:57:46	10.3285	58.9837	-0.96644	11.5677	23.7187	28.4211	-3.95019	-10.1351	357.585	14.0423	69.3071	-60.9585	44.584			1.5313	2024-06-24 17:24:49		145.323	-174.583	-313.035	-147.154	-174.134	8.11184	-150.286	-21.8531	-60.5027	28.1009	-47.4579	-63.4024	-2.4867	-56.6481	-33.0474	-12.8841	-42.2355	-12.3843			411.728	19.2325
1.5467	2024-06-24 17:24:59		147.202	0.89806	36.4633	-53.0326	-82.0381	-12.2889	1899-12-08 22:17:40	-40.352	-57.8319	-58.7309	-24.7086	-46.9075	-89.0296	-45.298	-106.737	386.215	-112.04	1.35742	-111.735	-39.5748			1.5467	2024-06-24 17:24:59		147.202	17.2875	13.4743	-46.7468	-7.28847	16.2293	-34.3642	18.3674	-50.3875	9.36355	-48.7606	57.6881	37.2145	2.60584	-3.48594	5.88606	-15.2261	15.7985			412.21	19.1719
1.5605	2024-06-24 17:25:09		149.078	55.9097	32.1692	-27.9772	-3.43625	43.2551	1900-01-24 12:58:55	2.25138	8.19587	50.528	85.6933	23.6453	-13.3959	-2.81779	-89.1838	340.735	-28.5188	27.789	26.8796	0			1.5605	2024-06-24 17:25:09		149.078	-51.3341	-186.813	-141.363	-119.043	-103.051	9.38181	32.328	8.53095	4.55614	2.77128	-33.8402	147.465	39.6404	18.0667	7.89923	-16.2375	24.2401			412.692	19.1199
1.5732	2024-06-24 17:25:19		150.955	-84.9855	-4.77233	-155.403	-57.8287	-42.1387	1899-10-27 15:59:20	-65.0728	-35.7718	30.3824	-21.0408	-78.2494	-12.1985	-100.5	-117.835	119.539	-63.2466	-57.3671	-21.7938	-69.6851			1.5732	2024-06-24 17:25:19		150.955	-48.7302	104.424	-11.8691	58.3111	12.1332	23.4496	70.3644	-75.0969	-10.8441	-4.04684	32.6467	-90.4706	-6.77244	31.6223	67.7882	34.6036	32.6833			413.174	19.0764
1.5853	2024-06-24 17:25:29		152.833	16.9315	70.7027	-52.2244	2.6669	61.9247	1900-01-19 08:41:13	-5.89556	74.5518	96.8005	18.7387	22.2425	28.6827	-68.155	-86.0611	91.6567	2.24363	-3.88238	97.8064	45.4017			1.5853	2024-06-24 17:25:29		152.833	-89.3531	-270.2	-19.9605	-85.9778	-40.3214	-112.732	-75.5976	-59.5335	-78.5101	-10.8537	-51.2438	-119.914	-35.9658	-32.9721	-8.31538	-49.3964	-20.2961			413.656	19.0242
1.5969	2024-06-24 17:25:39		154.708	-12.2737	43.8425	8.56949	-51.7991	-0.03958	1899-11-16 14:09:01	-3.64699	22.2399	9.65768	20.671	2.7819	-52.1366	-78.037	-109.846	78.2923	-46.0774	-35.0196	23.8336	-10.7062			1.5969	2024-06-24 17:25:39		154.708	34.041	-29.8673	30.8528	39.0489	-71.8319	-2.93578	-39.9681	-25.3009	-64.4932	-16.5161	-31.8795	-43.3937	-15.2147	-19.8336	19.5588	-27.3964	-11.2887			414.138	18.9271
1.6081	2024-06-24 17:25:49		156.583	88.3246	85.5058	71.647	17.3348	-4.46098	1900-01-17 17:01:04	64.2448	85.928	17.5434	206.718	141.436	69.1013	61.0676	-13.1171	92.2422	10.7667	1.54902	-13.3391	69.3654			1.6081	2024-06-24 17:25:49		156.583	-93.2407	-58.2133	-75.8812	-146.683	-113.342	-55.0207	-96.9455	-29.0683	17.5238	30.3148	20.677	29.2076	16.3249	-16.695	43.4354	87.4917	25.7187			414.62	18.7809
1.619	2024-06-24 17:25:59		158.46	-23.6616	62.2552	-11.3574	-38.224	-91.0083	1899-10-13 00:03:12	6.85404	70.2812	-18.5709	257.25	212.277	152.397	4.41554	-7.08215	-26.782	-68.9116	-58.1822	-85.244	-42.543			1.619	2024-06-24 17:25:59		158.46	-53.9901	16.4091	-74.5605	-6.40365	-90.8866	24.6711	6.46233	6.23501	-32.728	24.6936	82.6904	-12.2569	38.0227	61.3003	123.013	34.8798	86.3611			415.103	18.5818
1.6295	2024-06-24 17:26:09		160.335	48.1828	65.0101	21.4304	39.2908	39.1859	1899-12-11 02:53:59	76.0344	197.455	2.7434	458.44	453.445	339.521	102.696	98.047	-31.7464	-28.7584	33.1808	-1.59823	26.6684			1.6295	2024-06-24 17:26:09		160.335	-217.096	-318.341	-183.022	-167.725	-210.325	-123.236	-91.2635	-122.809	-112.831	31.1279	-44.9442	-61.7348	-70.1397	-5.0334	-20.464	0.25791	9.65028			415.585	18.3398
1.6396	2024-06-24 17:26:19		162.209	2.68535	-23.6482	-13.3507	-20.3043	30.581	1899-10-13 02:29:53	22.1061	248.525	28.9044	564.786	632.347	458.558	119.813	114.409	-84.2523	-44.7259	18.8891	4.43711	-1.61451			1.6396	2024-06-24 17:26:19		162.209	94.7396	79.1584	-79.2168	-4.95312	33.0445	-22.6881	-15.2636	-65.7548	-64.9484	30.5828	30.8262	44.8266	7.68028	19.9	16.0573	16.4576	-0.08496			416.067	18.1014
1.6492	2024-06-24 17:26:29		164.082	97.1032	30.9519	51.8794	36.8191	74.2869	1900-01-09 13:42:50	138.779	377.605	205.589	741.089	940.014	637.109	307.083	182.118	48.6717	3.47349	19.1144	38.862	37.0774			1.6492	2024-06-24 17:26:29		164.082	-122.67	-124.785	-282.502	-158.374	-70.0149	12.8718	-14.0631	-108.048	-19.0793	26.0347	-35.4505	29.1542	-43.1176	18.8297	4.57718	-18.0474	-7.82248			416.549	17.9085
1.6585	2024-06-24 17:26:39		165.956	15.0927	4.17797	25.9258	-11.8635	1.55722	1899-12-26 11:38:02	81.5941	457.646	290.787	790.464	1058.57	675.518	371.229	251.509	64.0515	-75.4397	-10.6672	3.00179	-16.5772			1.6585	2024-06-24 17:26:39		165.956	52.4798	26.1822	42.3269	23.3915	-82.8305	22.7897	29.7827	-48.8934	-9.75715	56.015	57.6999	3.47451	52.8824	3.50416	54.3523	57.4538	47.5463			417.031	17.7747
1.6673	2024-06-24 17:26:49		167.828	29.5507	48.8741	42.6823	-22.1212	78.308	1900-02-12 12:47:53	201.555	560.565	354.273	961.125	1169.06	797.812	416.365	277.193	59.1487	-10.3985	16.1932	76.7776	15.2281			1.6673	2024-06-24 17:26:49		167.828	-186.201	-121.823	-93.0418	-253.918	-95.6324	-262.836	-113.291	-129.74	-34.9935	-4.93799	62.8513	-28.1906	-47.1176	5.13984	-43.7906	-25.0573	-28.8873			417.513	17.7012
1.6759	2024-06-24 17:26:59		169.701	-46.5455	-21.2791	-25.501	-52.7608	4.4201	1899-12-05 21:08:08	126.057	568.159	443.415	1053.49	1158.15	851.049	383.977	232.502	-12.4997	-7.64244	21.1221	54.1687	0			1.6759	2024-06-24 17:26:59		169.701	-52.3486	-26.4941	-100.824	-52.09	32.5013	-20.2758	-47.2851	11.1364	0.02224	-5.87656	-27.118	73.9056	22.8824	-5.21827	-13.9198	-9.56231	28.6822			417.995	17.6614
1.6844	2024-06-24 17:27:09		171.573	25.18	17.9312	44.2991	34.9243	34.0284	1900-01-28 20:45:04	191.846	555.021	590.616	1165.52	1210.93	949.572	466.942	247.73	35.0752	11.9174	31.245	40.4233	22.5179			1.6844	2024-06-24 17:27:09		171.573	-62.6926	-77.1951	-186.622	-162.282	-215.515	-88.9584	-28.0323	-97.5451	-85.22	-19.5594	-11.5533	-7.76062	1.06308	8.75725	15.616	-20.0734	12.2486			418.477	17.6849
1.6927	2024-06-24 17:27:19		173.443	0	26.4353	36.7351	-7.455	-14.8888	1900-01-25 10:33:21	56.095	497.847	595.018	1158.55	1221.34	906.665	560.838	277.081	67.9231	-30.742	-0.03908	15.9742	0			1.6927	2024-06-24 17:27:19		173.443	99.0487	35.0871	17.8318	32.321	-62.3024	28.6503	-6.81925	-5.20618	0	32.3435	38.0141	45.4891	47.042	32.0286	20.1118	55.5097	23.8092			418.959	17.788
1.7011	2024-06-24 17:27:29		175.314	32.9067	18.1659	37.5389	0	34.7809	1900-02-28 19:07:08	-9.40002	499.119	509.306	1124.08	1208.13	844.53	534.126	285.598	68.3387	-37.2832	-35.753	74.5251	16.0569			1.7011	2024-06-24 17:27:29		175.314	-20.6837	-119.916	-117.827	-148.873	-147.033	-84.449	-25.5142	-98.9269	-120.616	-4.03148	-26.8765	-38.937	-20.9652	-19.0277	-3.97092	-27.2834	-37.5764			419.442	17.9742
1.71	2024-06-24 17:27:39		177.185	25.0134	-29.0845	-17.2522	0	46.622	1900-01-25 14:43:01	-57.8655	422.276	410.107	997.268	1138.47	768.223	390.67	215.087	25.4115	-14.0823	14.1885	70.8574	0			1.71	2024-06-24 17:27:39		177.185	41.5569	10.0433	58.618	65.0347	10.8488	27.8823	59.4088	-66.6477	-32.2529	75.622	-5.266	33.0134	13.3969	32.7939	18.396	39.9235	15.9372			419.924	18.2387
1.7193	2024-06-24 17:27:49		179.056	29.9218	-1.5665	-48.7245	0	87.6146	1900-01-29 21:06:51	0	349.149	374.623	878	1003.32	744.831	306.358	208.062	-24.6441	-14.3537	18.0728	-1.47326	-2.69859			1.7193	2024-06-24 17:27:49		179.056	-61.9896	-203.998	-330.279	-2.78847	-196.173	-61.0355	-30.2338	-79.3865	-87.8896	-16.4715	26.2792	7.59984	-16.5072	11.2271	14.6312	-18.245	-0.65803			420.406	18.5543
1.7297	2024-06-24 17:27:59		180.924	11.6971	25.701	0	0	61.1123	1899-12-15 14:33:23	-55.8957	209.309	307.599	740.545	939.658	700.552	255.015	181.821	-33.9404	-20.422	3.21893	13.9542	25.4179			1.7297	2024-06-24 17:27:59		180.924	44.0707	58.7434	-173.789	-23.8976	22.3125	0	9.26213	20.2058	-5.62297	81.3867	27.777	48.3886	82.3002	2.25602	44.8308	64.4018	16.7606			420.888	18.8611
1.7425	2024-06-24 17:28:09		182.794	-13.9024	8.21164	13.7451	0	36.6585	1900-01-08 13:22:35	-8.99425	136.648	212.916	568.148	762.871	567.188	157.655	216.6	-4.45506	-58.5448	-19.5967	0	-7.4661			1.7425	2024-06-24 17:28:09		182.794	-88.0887	-209.611	-107.087	-130.74	-53.6683	-95.0343	-67.0899	-91.6932	-39.2542	-34.7337	7.57466	-36.809	-46.883	-3.77798	-12.9458	-19.2802	-48.9259			421.37	19.0939
1.75	2024-06-24 17:28:13		184.661	3.61733	1.9718	38.6369	17.3961	20.0298	1899-12-27 12:50:44	80.358	37.1614	207.265	437.393	664.717	467.28	22.8637	162.506	46.8501	6.80072	16.7945	51.5284	44.2036			1.75	2024-06-24 17:28:13		184.661	-101.357	77.5907	5.62788	0.31625	15.9394	-0.84484	-5.84184	-54.0928	-15.809	30.2707	-21.6299	-7.19226	-6.7266	-9.51666	44.6299	33.7063	22.6125			421.852	19.2266
1.7337	2024-06-24 17:28:14		186.53	-8.55937	-27.2243	17.0369	25.7666	24.4653	1899-12-12 18:03:33	96.9389	91.3744	117.612	328.667	514.522	346.801	-19.088	102.632	-15.3661	-50.3894	5.27643	31.6475	19.4582			1.7337	2024-06-24 17:28:14		186.53	49.0453	-119.113	-94.1796	-63.938	-22.9164	-8.7711	-103.483	-142.251	-45.4432	-25.5997	11.5152	-53.6545	-42.1867	-37.7862	0	-8.65728	-46.4502			422.334	19.2693
1.6778	2024-06-24 17:28:23		188.397	17.2538	65.2296	49.0436	30.8282	47.3483	1899-12-19 14:01:37	31.3798	113.877	60.9325	267.626	436.482	300.894	42.4765	108.252	-42.7382	-63.9537	0	126.201	47.3775			1.6778	2024-06-24 17:28:23		188.397	-2.08086	-15.2406	-10.7046	24.3471	0.11459	24.0125	-40.2931	-77.5602	19.2762	53.4225	18.6441	52.2811	52.3335	80.2692	12.9647	70.8137	38.4753			422.816	19.283
1.6591	2024-06-24 17:28:33		190.263	-12.2851	41.7066	-41.0892	14.7806	39.6365	1900-01-25 05:58:56	-13.3427	96.7848	-18.7745	168.714	257.377	185.871	-25.1337	62.1343	-100.074	-85.6529	0	0	13.0069			1.6591	2024-06-24 17:28:33		190.263	-97.864	23.0721	-55.2786	-1.77101	-50.7643	-114.716	-171.692	-94.8884	-46.0022	5.83927	11.7649	-6.83947	-3.15636	-9.59656	-56.8594	36.2859	-16.1204			423.298	19.3093
1.6447	2024-06-24 17:28:43		192.131	-13.9771	20.0948	-40.7657	-33.0695	3.45411	1900-03-07 07:50:21	30.8276	33.8894	29.8019	114.402	218.402	141.192	-24.3747	30.0647	-19.2356	13.3883	9.14311	-20.8744	49.8546			1.6447	2024-06-24 17:28:43		192.131	0	-10.5366	-21.7547	-27.8421	25.5383	26.6152	16.6653	-48.1795	-8.0718	45.4147	0	42.8837	8.68091	22.8056	-27.4038	-20.9291	18.0694			423.781	19.3539
1.6322	2024-06-24 17:28:53		193.997	-50.373	-48.2394	-26.8568	-89.7171	-26.3692	1900-02-15 08:42:31	27.8765	-18.0023	-12.4765	51.8893	144.612	64.5121	-82.6707	-13.7679	-5.27681	-21.8247	-68.931	-125.93	-35.1518			1.6322	2024-06-24 17:28:53		193.997	-32.6519	26.6665	-14.3287	-15.9602	-26.2024	-24.7159	-199.301	-85.4098	-72.8775	-24.737	0.11058	4.47502	9.80763	-2.0271	-52.4428	-16.5203	8.23542			424.263	19.4064
1.6206	2024-06-24 17:29:03		195.862	30.1683	15.6591	61.6081	-31.7339	-33.8702	1900-01-21 23:37:17	36.066	-10.9472	30.1034	69.9053	149.07	92.3176	8.74788	43.6324	30.617	-21.9447	10.7944	-12.4238	54.7096			1.6206	2024-06-24 17:29:03		195.862	8.97038	-29.2267	-26.296	-4.09305	-55.1219	5.08775	21.7225	20.5328	20.298	89.0921	31.6108	24.0622	50.9327	37.0488	10.4209	-20.1182	17.7313			424.745	19.4611
1.6093	2024-06-24 17:29:13		197.726	62.7055	5.93182	3.32016	31.2299	0.61806	1900-01-02 03:31:18	44.4878	19.0575	23.5162	-8.7503	43.3774	16.0943	-50.8355	26.2084	-49.2329	-87.7751	-104.98	-45.3275	-2.79558			1.6093	2024-06-24 17:29:13		197.726	-40.9922	-3.15206	48.7967	10.1555	-110.394	-21.1592	-52.0223	-66.5486	-52.5454	-19.323	-36.8973	-2.35463	-41.944	-10.0701	-28.7342	0.27723	28.2985			425.227	19.5217
1.598	2024-06-24 17:29:23		199.591	87.0456	64.7353	18.5256	76.2723	44.9707	1900-01-30 19:17:34	62.8296	24.6456	41.3658	18.3514	69.7404	56.0399	50.9383	74.3516	19.933	-59.36	0	80.5786	-6.05269			1.598	2024-06-24 17:29:23		199.591	39.7253	-49.8987	-265.314	-18.0528	16.2922	-11.343	-24.4968	2.38458	-28.4672	32.4176	8.48613	-5.99523	-28.8189	23.0935	40.6543	-8.80596	20.8692			425.709	19.5706
1.5863	2024-06-24 17:29:33		201.455	29.8114	0.24917	-19.3792	32.8932	62.526	1900-03-03 23:52:42	-23.4442	-24.4378	28.8987	-10.0185	-7.91208	-53.4044	0	27.9562	5.15514	-71.8804	-37.5572	-34.2538	0			1.5863	2024-06-24 17:29:33		201.455	53.8471	9.49611	-138.763	-91.3679	2.58408	0	-11.905	-96.7684	-28.2335	-23.673	37.8433	0	24.3045	-1.74244	-11.8975	-20.9973	13.4363			426.191	19.6183
1.5741	2024-06-24 17:29:43		203.318	91.9542	51.7399	40.2435	-17.1359	59.3503	1900-04-29 02:13:20	-22.5912	40.9639	41.3151	71.7656	92.0621	-0.07161	75.5894	5.42212	54.8077	34.3338	64.8313	-0.79907	114.805			1.5741	2024-06-24 17:29:43		203.318	-104.885	-112.144	-154.978	-38.2385	11.7094	3.52532	-49.0129	-71.5798	0	11.1414	24.0558	-47.8608	31.8954	23.4221	51.5489	-21.1971	0			426.673	19.6841
1.5613	2024-06-24 17:29:53		205.182	69.249	22.7991	-3.07286	-48.9364	60.9125	1900-03-02 18:48:47	-25.1392	19.0805	-53.8826	-37.9327	14.1239	-45.5126	0	-2.80189	-54.2843	-14.8264	-45.3226	-73.8698	2.59949			1.5613	2024-06-24 17:29:53		205.182	0	31.7708	-85.1172	4.36185	20.8395	-33.366	-50.0659	1.62771	-104.796	-4.78825	-33.4402	-24.2531	-8.91779	17.7762	18.9971	30.0224	-23.0903			427.155	19.7819
1.548	2024-06-24 17:30:03		207.045	59.0212	66.6139	-5.79292	37.015	46.0585	1900-02-10 02:45:29	53.3138	-0.27071	-48.9905	19.2664	51.7374	56.0351	27.5043	119.684	-34.3546	-1.2024	92.2684	98.0846	34.8569			1.548	2024-06-24 17:30:03		207.045	-68.2375	-212.343	17.7553	-67.0682	29.9648	29.5307	-49.5613	-37.9133	6.91521	81.971	73.0518	-6.73993	-3.74445	-24.2667	-20.1254	28.2494	40.7644			427.637	19.9
1.5342	2024-06-24 17:30:13		208.907	15.0421	-5.89845	-2.76691	0.01697	-36.8076	00:00:00	-5.88379	-44.4211	-81.0276	-46.1228	-104.776	-28.8345	-61.835	67.5298	-55.4083	-105.812	-8.33518	-19.3533	-15.9195			1.5342	2024-06-24 17:30:13		208.907	78.41	58.6406	-46.0408	-55.1111	0	-60.9535	-73.0709	-49.5545	-12.2609	-26.7351	68.7677	19.4462	-9.33713	-8.32684	-16.1473	28.4634	1.52539			428.12	20.0272
1.5193	2024-06-24 17:30:23		210.767	87.9035	85.308	35.7413	22.8956	15.3993	1899-12-19 17:04:39	-8.42113	-10.2201	-40.866	29.4829	-52.3955	-1.22855	29.0993	20.4725	14.0043	-35.666	54.8102	30.6526	91.1793			1.5193	2024-06-24 17:30:23		210.767	-34.9707	-65.9807	-79.3064	17.8652	-34.2481	10.537	-87.3185	-58.8543	-30.3853	-23.447	-39.2711	-64.7131	-8.74157	30.9877	-12.0932	64.6513	-7.75573			428.602	20.1459
1.5026	2024-06-24 17:30:33		212.629	46.9336	47.6771	1.06151	-6.10745	42.4168	1899-09-30 13:56:30	27.9347	-65.6561	-77.7602	-7.7076	-62.9085	-65.7783	-0.38794	-17.5326	-52.7936	-38.189	-50.4346	-86.2689	16.5274			1.5026	2024-06-24 17:30:33		212.629	118.769	-38.6613	-2.49375	26.2048	47.5623	-39.9472	40.1223	3.57372	-30.7761	9.84692	54.1206	-24.9049	-4.4474	-4.79004	51.5579	-17.4844	30.9704			429.084	20.2395
1.4833	2024-06-24 17:30:43		214.49	35.8433	17.9039	27.5639	32.8018	73.5232	1899-12-10 02:28:44	79.1867	31.0708	28.7917	77.7768	66.1679	77.3622	134.651	74.8505	4.75573	7.05458	19.8586	74.5896	85.059			1.4833	2024-06-24 17:30:43		214.49	-71.1757	-165.336	-151.72	-3.30182	-8.21812	-42.1212	-68.2088	-32.6822	32.7896	3.13795	18.3264	38.9195	37.9803	7.43102	25.6138	4.76963	-35.2984			429.566	20.3005
1.4591	2024-06-24 17:30:53		216.349	-75.2349	0	27.2119	-22.247	-8.21965	1900-01-19 20:59:26	-7.76861	58.9684	0	0	0	68.7965	47.5825	48.0179	6.32434	-70.1733	-42.6542	-23.2844	-29.8105			1.4591	2024-06-24 17:30:53		216.349	121.564	50.5783	19.3133	-112.423	-8.38543	8.09723	5.59346	-42.9679	-32.3649	132.188	78.8027	-4.00916	24.4075	-23.3821	42.3109	15.0191	7.14181			430.048	20.3402
1.427	2024-06-24 17:31:03		218.21	-61.4681	43.0052	0	29.7044	-2.33947	1900-03-09 08:27:41	-66.3451	122.485	-4.18454	-59.0568	7.16289	60.9163	23.0702	55.1706	26.616	-22.3483	66.8248	61.1288	31.062			1.427	2024-06-24 17:31:03		218.21	-118.935	-71.4603	-140.347	-73.4433	-138.518	-49.6045	-99.1426	-127.975	10.8829	-2.55985	-56.6431	-52.4825	26.8351	-19.3744	-0.96766	13.2732	9.1997			430.53	20.3691
1.384	2024-06-24 17:31:13		220.068	-125.652	19.2553	-28.6887	-16.5219	-43.7907	1899-11-04 22:30:16	-57.3609	1.1123	-97.5234	-148.882	-165.779	-80.6621	-65.4307	13.644	-61.6423	-44.856	-6.11429	-41.3184	-35.3339			1.384	2024-06-24 17:31:13		220.068	11.9666	78.935	-6.15325	17.6979	31.2392	16.5741	-52.5199	-94.7255	-25.3351	58.6448	11.7792	-19.2991	2.63008	18.6043	38.4104	53.5297	45.2672			431.012	20.3982
1.3371	2024-06-24 17:31:23		221.928	61.0375	44.4605	-4.0086	34.5665	-29.3421	1899-12-05 16:10:14	-26.3892	-20.6009	-49.0859	-60.4783	-104.131	28.5002	0	14.3321	28.2113	2.583	42.9337	33.07	-0.43928			1.3371	2024-06-24 17:31:23		221.928	46.6636	-90.6004	-189.663	-101.561	-90.4124	8.8006	-86.7934	-104.48	-42.8831	-6.0442	9.19487	-14.2194	-46.6699	-45.9213	-22.3935	-36.8332	-30.6545			431.494	20.4344
1.3014	2024-06-24 17:31:33		223.785	-29.7844	45.4586	-39.3928	17.0918	-69.9146	1899-12-02 14:20:43	-32.516	0	-86.2236	-55.299	-131.525	-35.2701	-62.2773	12.5995	-2.72187	-27.0638	-18.2205	-77.4506	-72.4962			1.3014	2024-06-24 17:31:33		223.785	160.039	-56.9538	40.5603	29.3989	25.8289	-38.4411	-44.8307	-105.84	70.3128	59.6853	6.59209	-13.164	-36.0001	55.2632	-37.1961	14.7754	-2.51806			431.977	20.4774
1.2781	2024-06-24 17:31:43		225.645	-0.01085	29.1813	3.9166	33.3719	21.2856	1900-03-03 16:14:24	42.0556	64.611	43.7979	46.511	-27.9914	47.955	48.3981	44.4417	81.3637	12.1477	22.5572	7.35609	7.80081			1.2781	2024-06-24 17:31:43		225.645	-43.4571	-148.702	-140.366	-100.357	-40.2847	-99.6428	-45.7927	-57.8779	9.49178	-56.5436	4.38765	-20.0844	-23.3001	-27.5342	0	0.78423	-24.9645			432.459	20.5191
1.2618	2024-06-24 17:31:53		227.501	-61.5256	-58.7778	-33.8641	-38.72	-16.9039	1900-01-10 12:50:43	55.38	35.0786	18.5405	73.2119	25.1239	-17.3918	-11.2063	27.7741	-12.9968	-48.9154	-56.9376	-87.4798	-50.7174			1.2618	2024-06-24 17:31:53		227.501	145.904	17.2549	-108.842	-43.8069	-45.7944	-34.8979	14.2879	31.8125	28.651	51.1721	82.8606	-1.03711	64.9054	-12.3556	45.5934	62.7565	38.56			432.941	20.5511
1.2494	2024-06-24 17:32:03		229.358	-22.3897	-10.253	-19.7459	18.6061	-22.668	1900-02-25 03:25:19	106.553	4.46768	-6.14462	39.8211	90.1752	10.4098	33.6946	54.2214	-6.46559	-18.2122	-0.96929	-6.52586	-6.05986			1.2494	2024-06-24 17:32:03		229.358	52.4908	-152.563	-198.799	-198.253	-5.26173	14.4643	-16.4057	-37.2536	-22.0664	-4.50999	-14.6276	11.8325	-14.9592	-39.1711	-14.5735	12.4298	4.80838			433.423	20.5714
1.239	2024-06-24 17:32:13		231.213	-65.3273	-20.2799	-45.9451	33.5365	-84.8089	1900-02-01 04:31:54	66.6965	-61.6166	-107.933	-40.861	-5.01006	-174.757	-5.3409	0	-110.184	-29.7804	-19.0197	23.2143	-80.0057			1.239	2024-06-24 17:32:13		231.213	147.194	-36.4772	-48.2817	-40.6053	6.80986	20.8597	-55.3092	-18.3639	51.5055	56.0281	0.38643	13.3782	21.1631	20.0014	32.9275	29.9989	36.1037			433.905	20.6158
1.2298	2024-06-24 17:32:23		233.069	-30.6488	33.5142	4.97	58.4889	12.9068	1900-03-19 06:38:23	61.8975	-43.1061	-13.0033	39.8099	31.912	-61.0428	25.8985	49.0628	1.88265	4.04801	30.4508	168.19	34.0444			1.2298	2024-06-24 17:32:23		233.069	1.6911	-98.2262	-65.7246	-59.3532	-40.4038	-172.762	-77.0666	-54.7904	0.05544	-1.98502	7.39561	11.2276	-24.7081	13.4961	26.4378	6.0607	11.4094			434.387	20.6797
1.221	2024-06-24 17:32:33		234.924	-27.9827	-39.3045	-25.5261	-3.57138	-13.3105	1900-01-24 15:40:44	26.844	-47.3646	-16.9588	66.0628	27.2672	-86.2428	-4.00858	-6.00239	-56.9211	-68.8012	21.9431	-29.6063	12.6089			1.221	2024-06-24 17:32:33		234.924	165.307	20.1058	59.2314	45.4354	-17.5255	-35.2877	5.14032	30.4381	74.679	72.802	48.4096	-18.7724	66.5243	12.686	17.9387	82.9495	36.7047			434.869	20.7743
1.2122	2024-06-24 17:32:43		236.779	46.2621	44.9442	-18.199	-9.69243	10.4396	1900-03-03 19:13:56	57.5959	11.8066	18.7276	49.2872	96.5379	58.8253	21.3415	25.9918	-9.62202	-21.8422	63.6897	-35.1741	68.6896			1.2122	2024-06-24 17:32:43		236.779	49.6847	-21.5623	-111.69	-7.56913	-162.888	-149.607	18.4405	-45.0734	-57.2187	-4.41096	13.8855	32.6549	-28.4062	-2.12409	-24.5604	-24.4712	0			435.351	20.8971
1.2036	2024-06-24 17:32:53		238.634	-18.2931	18.2787	-34.6957	-18.7849	-27.5818	1900-03-04 10:26:34	3.77633	-0.96494	-39.2431	-13.3249	88.9828	24.627	-19.891	-32.9624	-75.1859	0.45865	-35.2012	-109.199	-3.76968			1.2036	2024-06-24 17:32:53		238.634	25.9152	-13.2304	65.9223	3.07205	-52.1321	44.1725	-15.9468	-36.5849	28.2133	46.3761	75.8387	58.6426	14.6633	9.06583	43.6334	8.43839	0			435.834	21.0366
1.1943	2024-06-24 17:33:03		240.488	-14.4348	42.3244	29.9031	15.6372	70.4657	1900-04-09 05:34:49	15.1837	-14.6193	-24.7921	15.0354	103.858	58.3301	0	43.9442	18.8378	12.9011	-5.61548	172.101	-53.146			1.1943	2024-06-24 17:33:03		240.488	-50.2115	-100.577	-70.7768	-54.3205	-11.7183	-87.8132	-32.349	-158.097	37.2544	-28.8343	-22.2242	-19.3761	-108.799	-49.7481	-27.0908	65.3345	0			436.316	21.1744
1.1839	2024-06-24 17:33:13		242.341	-13.0652	-34.9635	11.2265	-17.2261	68.721	1900-02-13 20:53:16	19.5238	-89.0478	-19.9521	-9.6385	-6.0352	-11.5924	-78.8966	-12.5326	19.9432	-38.5621	-16.4529	149.721	-83.5068			1.1839	2024-06-24 17:33:13		242.341	41.1359	1.41229	-19.4082	29.5324	7.04653	42.3617	15.4118	21.26	50.0672	29.0793	75.8483	42.5987	55.3926	29.6867	37.4179	32.0988	42.6682			436.798	21.2944
1.1714	2024-06-24 17:33:23		244.195	22.639	-59.8706	29.7914	14.7066	59.2391	1900-02-28 06:15:10	0	-39.1477	31.2058	45.3842	-21.6242	20.247	-9.74369	37.2578	65.4978	-45.4889	57.2365	50.3889	-12.801			1.1714	2024-06-24 17:33:23		244.195	-102.142	-60.5529	-66.2065	-116.038	-33.8183	-57.9633	-26.4615	-59.5116	15.4653	-44.9856	-20.3723	-39.42	-2.60739	0	-22.0545	78.8115	14.6373			437.28	21.3824
1.1548	2024-06-24 17:33:33		246.048	-65.514	-58.0964	-52.4171	0.02349	0	1900-02-01 19:30:12	-102.835	-7.76799	33.8915	28.3638	2.17413	0	-41.7036	12.7769	13.6534	-4.35962	17.1063	0	16.6613			1.1548	2024-06-24 17:33:33		246.048	-52.4402	27.4367	9.37742	-134.537	4.65361	5.68703	5.32197	-66.7327	40.865	51.4685	89.3975	28.5548	25.3926	0	43.0865	89.5108	27.1878			437.762	21.4399
1.1278	2024-06-24 17:33:43		247.898	-72.2946	0	-14.7411	63.392	5.11537	1900-03-07 02:03:14	-126.349	-8.92386	36.4991	9.12954	27.5767	-6.08093	22.5483	36.9641	29.2973	-41.5433	15.8723	10.782	-1.00854			1.1278	2024-06-24 17:33:43		247.898	-85.5942	-74.3438	-70.2599	-187.06	-172.878	-90.7365	-20.9752	-38.8671	-15.577	1.96652	-36.3113	10.1695	-32.6074	-3.3418	-7.78741	-10.8786	-10.4821			438.244	21.4705
1.0705	2024-06-24 17:33:53		249.75	-38.7784	-11.4072	-47.3907	66.1068	-44.6348	1900-01-30 08:45:11	-142.82	23.3613	1.88354	-51.2414	26.3098	26.3421	23.6482	-9.39619	7.36846	-46.3125	0.28948	7.65224	-35.1761			1.0705	2024-06-24 17:33:53		249.75	77.2989	-42.7415	36.4903	-117.567	-21.6723	49.913	-10.0327	-3.07786	0	-9.51977	8.85036	-5.34229	-1.75372	52.4909	0	34.4024	-4.67715			438.726	21.4797
0.967	2024-06-24 17:34:03		251.6	-5.2373	12.0642	-4.8174	58.0628	-39.5543	1900-01-14 22:47:10	-109.477	13.381	60.1355	-23.9671	8.96923	83.153	24.6374	-12.0677	0.76807	-56.5035	9.04444	30.3721	-0.9473			0.967	2024-06-24 17:34:03		251.6	62.0027	-40.1435	-97.6207	-186.185	-12.6543	5.88039	-45.3164	-99.0776	29.8649	-21.0217	0	-32.2758	-46.8817	9.38845	35.0022	41.6821	5.1194			439.208	21.4761
0.8591	2024-06-24 17:34:13		253.452	-79.1789	11.9572	-15.4541	-1.22153	6.62214	00:00:00	-82.239	-37.1699	40.3584	0	0	40.4575	-39.9647	-16.8944	-31.1319	-45.6802	-56.3606	11.6686	2.02207			0.8591	2024-06-24 17:34:13		253.452	138.683	4.6706	-59.6474	34.3589	15.9609	17.917	18.0588	-95.0686	29.4833	32.3407	25.4968	-11.7259	0	26.9612	32.6639	64.9631	26.9244			439.69	21.4624
0.7553	2024-06-24 17:34:23		255.301	-88.9948	3.40351	33.5644	5.09835	72.5588	1900-02-02 05:32:15	6.21571	-60.2879	43.0523	48.3151	25.9922	37.7829	5.03246	8.52111	-34.4165	-33.4864	-79.9851	-28.2879	-21.987			0.7553	2024-06-24 17:34:23		255.301	100.361	-71.3645	26.1995	-7.83467	-39.4606	0	-46.2851	-127.073	-8.51216	0.89147	-14.2538	-1.18328	0	-12.1189	26.2041	26.2421	9.81617			440.173	21.4459
0.657	2024-06-24 17:34:33		257.151	-88.7842	-14.6985	-14.5369	-15.3005	52.8223	1900-01-31 09:27:03	62.2377	-49.8264	0	74.4905	12.9241	3.56268	30.6563	22.9797	9.2429	0	-52.5094	-27.5569	-74.91			0.657	2024-06-24 17:34:33		257.151	17.1223	30.6448	-7.91153	25.854	-18.8698	4.37613	24.1693	20.483	33.4771	17.4599	0	28.8431	0	28.4054	-19.1215	13.5218	-7.98297			440.655	21.4445
0.5634	2024-06-24 17:34:43		259	-25.9457	16.0293	-29.6829	-14.2304	56.1832	1899-12-28 10:55:59	51.6323	-10.6951	54.5052	79.4987	-1.94504	0	53.0529	63.7332	22.0611	15.3658	-5.09983	16.3614	-44.9472			0.5634	2024-06-24 17:34:43		259	-45.2036	0.92983	42.687	-56.5405	-109.239	-27.2717	-71.252	-70.1564	8.67767	0	-39.6457	-46.8391	-28.1458	-23.0673	23.5503	0.51647	-4.93981			441.137	21.4205
0.4755	2024-06-24 17:34:53		260.85	-28.3827	0.15618	7.25466	0	56.2075	1899-11-30 04:22:16	0	0	-2.79318	0	-40.0817	-26.1117	7.23392	8.52241	9.14215	-44.0175	14.118	16.9602	-6.75347			0.4755	2024-06-24 17:34:53		260.85	-80.7084	21.0805	4.62922	-10.9167	-23.266	33.1044	-26.741	11.9805	38.9078	49.6196	50.6371	11.4822	17.7149	29.457	22.2247	47.6125	16.266			441.619	21.4087
0.3947	2024-06-24 17:35:03		262.697	-8.92184	-47.8088	78.7043	38.6333	21.4668	1899-12-15 21:56:28	-14.6081	-14.1775	-15.5476	-31.1287	-8.66271	-10.5806	-12.1457	-21.9753	0	-72.949	-30.4226	-3.26168	24.8151			0.3947	2024-06-24 17:35:03		262.697	-74.9633	-96.4428	-67.5647	-77.3475	-113.383	-24.6596	-34.2632	-19.2884	-40.8787	11.2171	-6.10707	-25.5447	-18.4437	-48.015	10.8915	-5.31268	-0.54306			442.101	21.4345
0.3245	2024-06-24 17:35:13		264.544	-25.6136	-21.9641	22.1773	16.1238	1.21646	1900-01-18 23:13:37	-44.1	-31.9357	-32.3855	-17.658	14.4395	-28.3594	-5.1824	52.6143	0	-61.0806	11.6083	7.1498	41.9363			0.3245	2024-06-24 17:35:13		264.544	-0.77536	36.0579	40.7924	-29.8319	18.4991	25.3981	-39.7854	2.3081	-19.1304	38.8146	78.0332	51.0763	-12.6023	6.69439	6.09393	35.2902	26.6478			442.583	21.5044
0.3	2024-06-24 17:35:18		266.391	17.1544	30.3382	29.131	-8.9666	13.3661	1900-02-25 03:16:04	-40.5862	-42.8507	-6.03367	7.92701	0	-46.1383	-48.2626	49.9366	0	-46.75	9.32842	-30.5622	4.25765			0.3	2024-06-24 17:35:18		266.391	-142.546	-2.60791	-30.4496	-56.916	-110.62	-104.544	-47.5691	-26.0954	-18.8292	13.418	2.17343	12.4867	-2.76094	34.3389	-32.6164	6.54902	13.8387			443.065	21.6214
			268.238	64.9141	31.4682	33.2847	-4.83407	-4.22294	57.3045	-42.7295	-31.0799	-11.6247	-16.4987	-9.88039	-65.5773	-23.9558	-10.8611	0	-80.0946	-23.5792	-30.4456	24.7505						268.238	-76.6783	-6.6228	31.6445	0	0	35.5134	37.8192	-0.44407	3.64355	67.7172	2.84271	-16.9178	-17.6381	-22.8813	17.5906	19.8079	5.02966			443.547	21.7747
			270.084	86.8774	5.73465	71.4769	-37.6958	-12.7527	14.9555	-54.6663	-58.7067	43.4894	15.202	1.77473	-47.5029	-30.6522	9.25296	0	-101.332	-113.827	-51.6287	-11.8996						270.084	-71.6157	-4.67775	5.70614	-104.637	-64.4866	-166.687	-83.4319	-56.303	-78.9941	0	-29.3766	-12.3324	16.2445	33.8969	-2.2047	11.0607	-29.6889			444.029	21.9419
			271.93	55.6407	-11.5353	8.77911	-58.329	4.3747	25.0065	0	-38.8701	27.1776	12.6741	5.80043	0	-12.5619	0	-15.5795	-56.0546	-0.93099	0	46.9192						271.93	-54.2824	-66.3981	7.76776	42.2895	0	37.4913	12.0205	9.83801	0.36815	0	-17.5958	-11.7469	28.1271	40.6751	0	26.3134	64.253			444.512	22.0976
			273.775	-31.2732	-22.301	9.73235	-28.226	36.8896	33.3716	2.38343	-59.5193	29.0174	0	9.56256	-24.0062	-39.173	-2.09261	-20.334	-90.6499	63.8139	-2.17785	4.58467						273.775	-59.6941	-108.696	-106.186	-69.3262	-66.0512	-40.7038	-48.8013	-76.8315	-33.0177	0	26.1796	11.5708	0	33.4518	-1.15821	18.0156	50.7552			444.994	22.2321
			275.62	-55.1765	-60.3237	25.9999	45.0785	25.1454	-1.13145	15.1669	-64.2257	0	-25.5746	40.5439	32.8976	17.416	-38.459	13.2544	-38.0822	13.8939	24.33	39.5645						275.62	0	33.7243	-22.6132	-2.90354	28.4654	-45.0474	10.4686	-10.2164	29.1324	0	-14.5261	1.71241	0	8.22856	32.5437	41.416	37.2574			445.476	22.3277
			277.464	-40.469	0.4398	38.1292	34.9552	22.7546	-7.59451	0	-81.8177	-5.12204	16.1846	15.509	0	6.10361	-3.6471	-62.8937	-29.5402	-75.817	-39.0556	-27.8661						277.464	-94.0594	-31.8919	-44.2379	-10.2193	-27.7054	5.25416	-18.0085	-130.709	48.2724	-55.6462	-10.9859	-60.1417	23.1846	19.0038	-15.7608	18.8124	11.7637			445.958	22.3912
			279.309	-17.458	0	0	35.8209	22.6569	16.4167	-7.92712	0	-12.5819	96.7314	23.3535	-6.2469	25.1267	45.0917	-54.0001	3.44847	-41.443	16.3314	53.9137						279.309	-101.363	-13.8926	40.1636	-11.5194	7.75705	-8.52534	-10.2997	-34.6149	0	10.7186	-17.4329	0	0.36769	-12.614	0	30.2128	46.2659			446.44	22.4564
			281.151	-52.9003	24.5757	-9.78328	19.9483	0	36.7765	-28.4969	1.55719	-9.81752	0	8.96011	-60.2392	5.72537	7.43113	-50.6181	-45.6194	-47.5022	-26.5583	54.5243						281.151	-124.225	-79.4501	-76.2492	-64.8662	-28.0673	-48.3779	-18.6554	8.35408	40.5639	-54.9498	19.5481	46.2669	8.37808	-14.4161	-10.9552	-38.3988	15.3149			446.922	22.529
			282.994	-67.1248	20.5463	0	21.8076	-19.2984	0	0	0.85139	-34.1698	-38.9154	39.1365	0	47.6034	-13.8718	0	-56.4173	1.7228	1.87733	78.7328						282.994	-45.9973	25.8448	-9.81461	-6.19753	16.1227	33.3156	15.0105	5.86593	20.2183	0	30.9516	25.5149	10.6403	3.78953	57.3317	-3.0064	0			447.404	22.6126
			284.835	2.10085	-1.45601	-28.1405	19.7312	-30.4856	-1.63075	-34.9888	-12.5284	-37.7744	-89.4124	-36.1142	-60.8686	-2.08132	-64.2895	-48.66	-78.6281	-6.08319	-74.3473	-46.416						284.835	-60.0601	-40.9159	12.5479	-33.8665	-36.2441	-48.6195	15.4851	-163.286	-3.23375	0	-18.4799	-38.9937	-5.10853	6.06285	1.50193	24.378	0			447.886	22.6923
			286.678	14.7401	0.89599	-38.0339	-8.90533	12.5165	6.77702	-21.5345	30.6714	20.8817	-45.6421	-41.2856	2.8471	-27.4872	-56.3078	-1.87976	-31.979	27.8038	26.6095	-39.9394						286.678	-66.2685	18.665	20.9825	-9.83849	22.86	11.5171	11.4053	-27.2362	5.31913	0.06785	36.0271	45.1269	-4.84626	33.1544	31.6766	1.77035	0			448.368	22.7872
			288.518	-7.40384	-0.90993	-23.8954	-26.0553	5.73615	-9.00336	-13.4019	5.55387	29.1861	0	-57.6332	9.25511	-52.1685	-41.6568	-29.3012	5.2798	-57.0937	0	-59.6181						288.518	-84.7914	-31.8893	-22.3165	-37.2518	-36.6874	4.0353	-39.2619	-79.4546	-11.9642	65.9585	20.3685	-6.58511	29.3993	22.2313	1.84457	45.1507	-23.9601			448.851	22.8901
			290.36	14.0638	21.0847	-0.27062	0.94659	-14.7301	0.59378	0.77369	13.7995	25.9813	21.1159	25.9842	63.7104	58.5646	24.6437	15.2717	-9.60032	-31.2685	52.7055	-15.4518						290.36	-79.442	-8.37672	-13.698	-73.4527	-25.3255	30.0285	14.5144	8.61388	27.5322	45.292	36.7189	49.714	26.4164	25.0466	38.017	20.4322	12.0951			449.333	22.9888
			292.2	27.0451	0	21.2965	-2.31763	14.8895	-1.15817	-78.414	-30.6323	0	7.68241	-18.8776	-7.11433	63.5458	-4.89463	-57.3681	-47.9883	-54.172	22.0257	-28.7246						292.2	-18.2864	45.7049	-49.1279	18.3053	-15.95	0	11.4145	-54.8464	4.18618	10.6197	0.78541	-44.196	32.2054	0	2.18494	12.4445	50.135			449.815	23.0947
			294.041	28.3267	1.57284	9.13637	16.1256	33.1963	23.6216	-62.7043	5.81742	-20.5349	37.695	-62.5776	6.23461	43.2785	-31.0478	-9.70568	-27.851	15.0814	100.305	-10.1872						294.041	0	-24.1276	5.46635	17.0718	1.43825	-8.80801	-13.9976	27.2553	0	29.9503	0	0	7.9987	0	38.8631	46.459	20.1825			450.297	23.2077
			295.88	-13.3759	-20.4073	-0.78465	34.4546	11.6679	-29.1764	-41.8744	-21.8361	-30.5638	0	-81.6345	-31.5572	-12.8347	-34.7141	-32.6127	11.2681	-1.00642	0	-68.908						295.88	25.6713	-28.821	-19.4939	-46.485	-48.8197	0	-57.4081	-49.0943	36.4246	-41.6053	23.3858	-18.5194	19.7835	0	44.5772	26.4691	-9.17797			450.779	23.3282
			297.718	-17.0545	-4.68029	-17.4577	21.6854	-9.87674	11.2588	10.6012	30.2789	9.10383	24.2669	25.3906	1.7309	15.7758	43.8357	19.0918	-3.79702	6.38002	4.1022	-41.3575						297.718	-18.9924	-57.5293	24.795	25.1881	12.9523	44.5578	-82.8178	-19.8198	34.8435	49.2755	21.925	-21.045	25.564	0	52.2859	4.47705	13.4394			451.261	23.449
			299.557	-25.805	13.2965	-25.2073	-14.0427	0.36627	-5.77487	-36.0546	-11.8253	15.3657	-10.0771	65.9338	-54.4609	15.8832	29.8297	-25.9486	-69.6606	-66.2366	-65.7699	-41.396						299.557	42.37	13.7773	-2.69076	-52.841	-8.95587	-42.5614	-62.2283	-10.5304	-14.7319	28.1578	40.3672	-31.5644	-2.78138	14.5031	0	29.0574	-9.94064			451.743	23.5639
			301.394	3.93133	15.9737	-27.0896	21.3471	15.0912	19.508	0.37854	12.2232	10.7371	17.7721	30.939	-62.5426	10.4071	8.77735	0	10.4562	-20.1497	-3.11414	7.68628						301.394	0	-1.48936	-22.3831	0	-64.8837	30.3053	22.4586	1.0985	-16.3186	-14.9629	2.81533	7.90378	2.45065	-22.9988	16.8696	1.91846	-11.3257			452.226	23.6469
			303.232	-33.2993	-20.0157	-3.99127	-12.3012	5.23699	-19.9388	0	-56.0047	-29.0343	-12.5325	-56.043	-93.6309	-11.4486	-32.5518	-35.8744	-1.68629	-33.6381	-74.6925	-84.0661						303.232	41.2822	-54.5416	70.8224	38.6056	-38.5136	-37.1217	-60.8051	-15.4576	-2.86872	11.9179	5.26591	-36.6218	1.68444	7.50184	-1.47658	14.7822	9.29166			452.708	23.705
			305.069	-54.7049	-42.0247	18.1059	-22.0546	21.3447	7.40127	5.0777	-58.0134	-32.2999	-0.3957	-37.4132	-53.9862	-15.7209	-10.6317	2.52152	0.88298	12.8115	-39.7089	96.9132						305.069	15.4889	-57.8214	0	-62.7359	-23.1249	0	-39.0452	-29.2838	-8.57606	-28.5194	-35.8415	32.8463	20.741	0	4.43902	3.64332	55.9066			453.19	23.7603
			306.905	-64.3461	-24.0408	5.53651	-21.4166	8.93535	20.8275	-7.67762	0	-45.4406	-54.2598	-62.7717	-64.1459	-34.5056	-9.21155	-11.3836	-69.7469	-35.8004	-89.4205	-0.83651						306.905	30.9472	34.8799	0	-4.92716	-27.7382	-103.914	-33.2808	-9.10998	9.71536	-60.4761	-2.94723	6.30821	18.6805	15.7115	2.3525	-5.49822	4.51893			453.672	23.8161
			308.742	-23.5802	10.8571	-11.6526	31.6872	24.8717	28.7782	34.9429	61.6803	-9.50363	-40.953	-3.1766	-36.1959	-28.9682	21.2951	-9.00377	-14.549	69.8851	54.6598	48.1532						308.742	0	-26.2657	6.33174	-29.1099	-70.3495	0	10.4792	-8.9361	30.008	-4.44248	59.9453	32.8761	56.6189	8.05516	22.2681	3.78207	20.2058			454.154	23.8752
			310.578	-49.85	16.6414	-39.8791	17.3539	-3.36628	-3.89988	43.1467	81.0837	10.3271	-18.1898	-46.7763	-55.2353	-49.3344	-6.75674	-39.7617	-59.4646	8.07319	9.36265	-7.13936						310.578	24.4133	47.0739	37.1142	-7.93207	22.1367	-31.3919	-45.2898	-24.7623	8.29943	16.8115	42.8396	35.8654	0.55836	6.39751	22.1816	-0.81015	20.6383			454.636	23.9467
			312.413	-41.841	21.2732	-12.4465	30.8679	-3.89281	-16.8068	9.29918	97.1245	48.232	54.5991	22.2682	-17.5504	27.434	20.3208	-20.6797	-20.2274	41.3495	43.3124	64.4516						312.413	-2.93155	-49.5905	-33.0404	11.3313	-64.8319	-22.7961	-6.69875	-22.8689	68.5896	11.9628	141.736	8.8717	30.499	18.7386	22.0929	42.5969	-8.92938			455.118	24.0462
			314.246	-41.8089	0	-10.7894	-24.5124	-20.0822	0	-14.65	83.2972	49.3375	61.0038	8.02946	-21.2686	35.8686	-26.2404	-63.7284	-49.2629	-23.7348	-2.58674	0						314.246	-55.707	-5.42697	3.05765	-43.8591	-53.8191	-55.0293	-35.3874	0.97281	78.8773	35.1172	84.6349	63.9117	8.44184	-0.9229	0	4.00233	5.50244			455.6	24.1477
			316.081	3.37253	-24.8307	35.5535	-21.206	12.6227	46.0052	-8.38323	59.3951	92.1589	64.8784	47.3636	36.18	52.8085	-5.66547	-51.8257	8.46102	100.849	64.7405	59.7721						316.081	2.42536	-48.0977	-21.601	-100.699	7.88464	34.0025	14.2158	-14.2866	22.667	-7.73151	101.531	0.91798	-1.61176	23.4182	1.76631	37.4093	3.93474			456.082	24.2431
			317.916	-6.87457	-57.8042	0.86778	-18.5281	-19.8758	38.1817	-3.71651	-9.02121	76.6946	21.6101	-17.7024	-9.05721	10.6626	-27.7733	-88.4945	-11.845	27.4893	-6.77705	3.37286						317.916	-14.2135	9.91086	22.7169	-45.5392	-4.95235	-19.3868	-11.7384	24.7354	4.91171	1.41978	104.427	-82.0356	-10.9825	-20.2408	0.66538	10.8163	-1.63296			456.565	24.3447
			319.748	6.46285	-18.5222	-4.73222	28.2053	-34.4111	41.7052	40.1853	-49.8617	85.1708	27.1386	9.70923	34.9391	29.7815	14.1515	-47.829	16.4079	71.5998	19.2719	1.32829						319.748	74.692	-66.4291	5.97272	-64.8919	0.20418	17.2228	-35.2675	1.75904	7.20504	-15.4243	73.3279	-38.5641	-50.3379	8.9208	3.56624	42.1161	30.7986			457.047	24.4374
			321.581	-33.4517	18.4725	7.15349	-12.7179	-72.8389	-2.76846	22.5718	-53.7967	31.762	-37.4621	-10.0288	0	-44.223	-69.5178	-44.6569	-65.1704	10.898	-79.9442	-41.6383						321.581	-8.69107	26.0624	33.2271	37.0844	-6.16891	-40.1671	-31.6786	-19.9274	-67.0768	21.7301	92.2273	-23.0841	-53.6985	46.2671	-7.5335	21.918	-0.76954			457.529	24.5355
			323.413	0	9.06879	28.1641	-12.9559	-30.3457	-7.86576	37.1852	25.5321	56.781	-0.68878	29.126	29.3139	14.4593	-31.7936	-12.9467	-4.80364	40.3159	-18.3874	17.9344						323.413	-76.3577	22.5503	-59.517	53.1437	-18.5407	-27.3944	-8.09157	11.3526	0.62948	-17.1139	67.1283	-13.6125	-43.0539	21.6148	-4.63263	25.7211	32.477			458.011	24.6492
			325.244	23.441	-23.1763	17.8822	-12.0124	-23.1131	-28.6153	24.3112	41.6104	9.9149	-5.34149	0	23.8356	30.3425	-43.7273	-46.2111	-32.391	-41.628	31.1247	-6.43836						325.244	17.694	-90.9653	21.0624	0	-4.91118	-30.4276	-53.7154	-12.0143	5.54084	-28.2938	128.031	17.8506	-18.4042	20.964	-6.6647	11.5254	35.3107			458.493	24.7811
			327.076	63.2189	1.77973	-1.6585	27.4733	6.92585	16.6874	59.9532	34.3106	44.6403	30.2318	46.5422	0	41.4247	6.28264	-5.79901	19.9381	22.3614	172.32	-4.40849						327.076	-22.5236	-84.4774	-38.8867	0	-32.6605	-11.5503	18.3765	-33.5101	14.8361	0.58632	134.932	1.3221	20.2403	30.3117	15.1285	51.3286	10.1426			458.975	24.925
			328.906	40.8372	17.2761	-38.3386	-3.55528	-6.75254	18.3274	-35.9021	-25.7867	-21.0173	-17.5282	54.7574	-20.2116	-13.0141	-54.1508	-11.5605	-27.0619	6.99845	66.3757	14.9692						328.906	66.6144	16.1863	11.1969	0	17.4612	-62.6718	-69.1681	33.2201	22.1344	7.4677	73.8365	0	-44.1402	3.80784	32.9241	21.1341	-15.022			459.457	25.069
			330.736	27.1344	-18.4847	-26.5616	-25.4981	40.8262	0	-74.4686	2.04352	27.4395	54.9337	35.8821	5.97676	63.2852	-0.69561	26.4266	19.3313	0	71.698	43.9792						330.736	-50.9839	-46.4825	-34.6201	-30.7381	-68.4171	-47.7933	-60.7128	-4.27672	-24.5674	-5.65093	82.7409	-31	-10.4384	4.18398	-15.2803	36.9396	27.8134			459.939	25.1993
			332.566	-31.7877	-34.3026	13.444	-2.06957	38.1193	-16.0058	-203.55	2.788	0	72.3669	-18.6277	-14.6349	49.3558	-37.0118	-28.0084	0	0	8.89742	58.3035						332.566	62.9767	36.8488	-50.5476	-43.4762	31.7047	-10.4245	15.2203	27.5822	36.7309	-10.7696	81.6453	0	5.81989	-9.43987	36.5154	2.74516	28.6488			460.421	25.313
			334.395	-21.7868	0	18.137	65.8155	72.6108	-14.3535	213	66.9083	37.6291	92.7161	-18.1403	-19.5486	40.5773	34.7665	-19.0799	-29.9384	54.2749	74.0541	45.66						334.395	10.6814	-22.6192	-8.47081	17.1401	-22.4266	26.2018	-9.3308	-34.4847	0	-11.8876	74.5515	-3	-19.4936	4.93606	12.8906	0	9.88977			460.904	25.4093
			336.224	12.6142	-11.2162	-11.8444	60.36	59.0452	-8.52981	109.8	0	-59.199	40.9511	-59.7099	-56.5955	-34.087	-39.6074	-37.4657	-55.0768	-9.78979	-2.56075	1.1879						336.224	45.0207	17.8424	-2.39401	53.5695	5.00324	-69.1307	20.1181	-27.5301	70.4936	-7.00557	73.4576	0	19.193	1.312	16.3793	42.8809	2.13538			461.386	25.511
			338.052	4.68099	-2.65375	30.3595	15.1978	35.749	23.1806	224.975	-69.6095	-28.4757	77.5548	0	-11.0663	19.7139	1.3525	0.38451	-14.61	7.76587	-6.36294	29.2514						338.052	11.2537	-35.6552	-87.7383	0	-0.80852	-25.1498	-10.4339	-3.9185	52.9869	62.6371	44.3654	-14.2719	-20.1197	27.4363	-0.12952	1.7667	28.3841			461.868	25.6361
			339.88	-54.4522	1.68008	48.0491	-15.5942	-6.25874	10.5854	-166.539	-80.0666	-36.3811	6.95007	-46.3356	-36.4513	-28.1663	0	-61.7285	0	-56.907	-116.718	3.03318						339.88	-4.78078	-18.4085	-14.3445	-22.2948	7.37971	32.9078	6.44673	-49.1182	10.5032	-17.3224	69.2732	0	18.5675	31.4363	51.3617	20.6525	34.6329			462.35	25.7603
			341.708	-10.0425	10.81	32.7101	11.7902	16.4193	-1.50117	-188.22	-39.6666	9.97735	12.5783	4.12884	51.9541	39.341	0	-24.1385	-3.62507	33.2201	-21.9744	4.18639						341.708	42.1347	-71.743	-98.6542	6.17503	-39.8502	-24.0399	-1.02402	-0.31784	50.6918	-31.2819	58.181	-58.7292	5.25478	14.3815	38.8529	12.0182	-7.86828			462.832	25.8877
			343.535	11.5857	-28.983	20.0096	2.61167	1.05634	-37.1248	-119.45	-40.8666	0	-138.872	-37.1068	14.7147	0	-58.4803	-23.8094	-44.7242	-41.3244	13.9881	-31.4395						343.535	11.9419	-20.1035	0.66765	-37.3599	13.4337	17.6387	-10.4896	-20.1709	18.8868	16.7619	81.0905	24.5409	1.94276	-16.6368	6.34654	-19.6557	4.23607			463.314	26.0138
			345.362	28.1553	9.96691	63.0233	27.3759	6.66873	21.5945	-53.7078	18.6191	47.8475	-189.923	0	14.5609	0	-13.049	80.1198	0.86249	29.9088	69.3221	69.921						345.362	63.133	-65.7121	-129.624	-23.7041	-28.0104	17.9187	10.0449	-16.0465	-8.91814	0.80572	0	-22.189	-8.47205	12.3448	-15.3948	-1.32951	22.3404			463.796	26.1188
			347.187	-13.2955	16.4292	53.3537	17.5698	-28.0876	38.2112	-67.8618	-24.4666	10.6778	-44.0437	-42.0571	-70.7746	0	-31.9497	-26.0395	-69.5719	31.6708	1.38586	2.56943						347.187	30.7006	50.2987	16.8974	-11.9143	-44.2862	-32.2767	15.7879	-49.9201	27.2898	20.7058	13.7712	25.0797	17.6241	-10.6592	11.4807	7.00287	24.4469			464.278	26.2093
			349.013	26.5496	15.0183	28.6243	-19.5526	-13.8829	82.3649	-45.9275	-27.0784	14.6453	144.537	19.4197	-10.7479	3.08961	42.2309	7.97333	-54.1783	75.1226	26.287	-3.54038						349.013	-22.0343	13.3082	-20.7673	17.3104	-28.459	-70.4778	-75.1025	-9.79468	0	-2.04319	23.5379	8.60762	23.716	25.9326	8.16749	-12.6679	4.55223			464.76	26.2891
			350.837	12.2029	-37.6576	-24.9787	-73.1327	-14.9715	52.5419	-51.7244	-12.4831	-40.8617	67.5712	-23.1429	-51.3733	-78.3394	5.35855	-44.7873	-91.4293	-42.8622	2.82954	-64.7454						350.837	13.4559	-104.25	-12.4192	-35.7714	-12.6197	44.4581	-38.301	15.6912	64.9301	5.21522	0.28964	-14.259	19.8165	49.2002	20.5614	29.6676	4.79177			465.243	26.3678
			352.662	61.2092	-20.53	-45.0592	-15.5982	9.85565	38.3579	-29.8086	43.6998	29.74	-62.7384	0	0	-31.9426	4.22119	48.3351	-19.9008	-10.4739	-16.3629	47.2776						352.662	-62.9049	1.11412	19.9461	-11.4375	22.8703	-2.12644	4.06045	-62.3764	3.85741	-5.53006	-8.94769	20.8706	-8.08727	28.4674	-13.2362	0	46.0364			465.725	26.4646
			354.485	0	-40.6249	-48.9847	0.87446	-19.6134	-18.0814	19.7676	-32.3781	6.75556	-224.437	-32.2042	-19.1615	-5.99258	-28.8531	23.2939	-59.0173	-10.7196	-63.2312	-51.7021						354.485	-16.8789	1.98208	25.5586	4.18384	-34.2677	-5.39787	-48.5307	-23.9444	39.4498	-0.26795	-10.1705	40.0077	-1.98242	57.7354	34.9661	0	51.2818			466.207	26.5698
			356.31	0	-21.7115	-31.8438	-4.73802	10.3772	11.4489	22.9406	-8.2571	18.2966	-125.842	14.6868	59.2696	52.3144	10.2797	31.7268	-35.6969	37.5758	4.91993	45.2351						356.31	-22.0444	-37.7581	-0.18051	-53.7632	-47.488	9.30956	4.5852	5.62365	3.11187	26.9868	9.28212	41.1373	41.1486	45.0027	17.1685	0	64.5264			466.689	26.6801
			358.132	-34.623	-33.9626	-32.8214	-22.7656	-3.87874	26.4535	3.71831	-29.3285	-41.6724	-98.0584	-15.0994	-13.2045	-3.19943	-61.281	-33.2724	-102.537	-23.5119	3.1849	27.3541						358.132	5.00676	43.5313	6.43913	-3.10472	5.5664	16.0487	-19.056	-31.3955	-19.0574	19.6081	36.985	4.27815	-11.7366	38.2711	73.3707	0	75.7723			467.171	26.7881
			359.954	-16.7888	-3.69944	-14.5989	14.8597	9.63674	43.9329	-30.9703	0	25.2729	3.72546	9.85711	-33.34	-12.6033	-18.3274	48.3336	-76.5336	64.3847	65.8799	136.645						359.954	69.8132	-98.5817	17.3717	10.6986	-63.6392	-35.2685	-5.37201	-24.9494	-11.1993	-11.5739	32.6878	9.41903	11.3782	53.5395	37.5728	-24.4035	77.0182			467.653	26.881
			361.778	-23.9494	-35.6739	-17.4401	-9.48231	-16.0739	2.00074	3.3559	-35.9883	25.5106	-4.07029	32.5224	-87.1149	-92.089	-27.0229	48.6932	-75.5917	22.7277	-4.21657	-20.1516						361.778	-55.9896	0.44694	27.8838	-61.7595	33.285	-33.0065	-32.6271	9.27063	-19.8903	1.66274	-14.8365	-15.4476	44.4921	56.8071	39.7751	19.1925	96.2632			468.135	26.9592
			363.599	32.0108	6.81139	-27.6573	27.1363	14.3118	15.6575	47.1625	18.2155	37.8954	-1.13465	39.8341	6.65512	-64.1936	30.7727	57.7484	22.1991	88.4888	48.3853	70.4756						363.599	-93.6465	6.64296	-34.5427	-120.164	37.8618	33.0346	-13.5602	9.2221	6.6694	0.60524	-24.1011	15.697	53.6074	84.0759	21.9772	-11.2108	83.5095			468.618	27.0274
			365.42	14.3358	1.69667	0	16.6692	15.5121	0	61.0262	29.9622	-6.40553	-33.6276	-34.0579	15.0159	-67.1848	-13.146	9.83226	-31.7286	18.071	-35.0129	-0.93193						365.42	-12.1496	-1.9446	20.1577	60.0266	3.36146	-40.1159	-30.259	10.7251	0.91774	-4.45226	8.63432	0.84167	36.7228	69.3447	48.1792	48.3859	108.756			469.1	27.0931
			367.241	0	-5.64663	20.7839	33.6878	27.8413	-34.3103	55.879	63.9066	28.1949	-32.1777	-26.35	-6.66961	-3.33414	30.7639	60.741	6.14342	22.5544	60.1935	54.121						367.241	-113.837	-4.35531	-52.528	-106.818	-18.4488	-23.2235	30.1098	-13.525	-16.7205	-15.5098	6.50131	45.9863	9.83809	132.614	74.3812	-10.0174	102.002			469.582	27.1579
			369.061	4.58055	-35.5386	31.4729	26.2301	-3.17522	-64.5506	25.0581	-11.986	26.2152	-25.411	-60.8472	-60.0512	-92.7256	14.3388	-35.6795	-59.8587	-124.63	12.859	-17.2426						369.061	45.7958	9.1241	-23.0041	46.4074	32.9903	14.7233	5.00738	-18.4679	-14.3567	56.4431	73.1931	19.1347	30.9539	75.8828	108.583	37.5795	159.249			470.064	27.2255
			370.881	21.7325	-11.7376	73.819	66.8826	8.09393	4.80905	56.6373	22.8643	19.0355	64.67	-70.6017	-1.06468	-35.6519	96.666	21.2924	-2.20365	-56.3584	40.4365	54.5367						370.881	-48.8437	-89.2363	132.653	-22.4506	-49.8668	-31.1242	17.9932	5.07529	-2.82798	-4.70715	19.8848	8.28314	116.07	95.152	114.785	63.1764	150.495			470.546	27.3041
			372.7	-68.1179	1.18318	40.0703	12.2409	-23.297	-10.5052	62.345	-20.7746	-46.0619	39.1345	-76.291	1.34297	-32.2899	27.4268	-20.4084	-77.1699	-64.7822	-75.2477	2.61365						372.7	117.671	37.9167	40.2539	69.7351	24.2822	11.5897	-3.01274	1.03112	-8.18737	56.2387	28.8582	13.4353	137.186	100.422	94.9868	84.7736	129.742			471.028	27.3851
			374.519	-11.6588	56.3325	42.8359	17.2563	-24.8748	50.0091	97.4242	-41.385	-10.341	53.7544	11.0381	-28.4779	25.3007	38.4368	57.3764	-0.69114	34.6796	42.6681	31.5648						374.519	-67.8251	-48.9904	-39.2121	23.9648	-33.4674	21.5335	19.9093	-47.603	-18.3464	47.9382	-36.4338	16.5875	104.302	105.691	103.189	68.3707	166.99			471.51	27.4643
			376.336	-7.29461	46.4406	27.9175	8.2547	-12.7706	16.3185	42.521	-102.232	-10.3718	10.0938	-34.4482	-67.7616	-62.2263	-27.1923	-13.2129	-53.0758	20.3456	-15.5464	-2.41548						376.336	29.1282	40.0329	-0.65255	31.7575	15.9057	32.163	-3.43558	-6.42032	2.18871	105.638	44.28	13.7472	121.42	140.962	137.39	75.9683	210.238			471.992	27.5475
			378.154	33.9115	23.6853	92.2051	64.3883	46.92	56.3303	8.9687	-31.8598	33.4161	41.877	15.092	29.635	-35.0175	-4.28466	-21.5314	-46.033	104.817	-10.4009	90.0019						378.154	-49.479	-41.8769	10.754	-32.1591	39.0185	10.2951	28.8425	-29.472	11.9838	51.3377	90.9909	72.9031	110.536	150.232	125.592	71.5657	183.485			472.474	27.6607
			379.972	-24.2537	-23.1272	88.0928	11.5329	12.4392	42.4668	-2.86927	-21.2024	23.8898	-12.5908	-25.3862	37.7745	-7.18017	-37.7088	-59.3401	-117.905	42.3123	-44.8948	33.7335						379.972	14.929	-3.94112	-16.2672	40.4938	-8.74998	-26.9707	-18.3664	6.75156	11.8127	165.037	59.7018	146.606	121.653	151.502	169.794	123.163	166.733			472.957	27.7735
			381.788	34.6399	39.0786	86.6986	34.4527	24.5569	99.1293	68.7122	31.6598	59.2515	51.7877	14.7256	53.801	70.6894	21.7212	13.4693	-45.4747	42.1848	71.7395	69.9424						381.788	13.7349	36.2281	-99.2918	-76.5168	4.60723	26.8386	-22.9791	4.87233	4.05783	144.737	92.4185	91.1618	122.771	178.773	147.995	54.7608	161.981			473.439	27.8967
			383.605	31.1183	43.3117	52.4072	-7.33323	-23.0801	69.4377	57.0696	-14.6946	13.2703	6.24917	-51.643	-38.8639	10.8679	-25.886	0.49967	-45.5581	1.92616	26.9812	14.9412						383.605	4.30206	43.0142	18.726	-4.46833	-36.0436	19.0083	28.9421	-27.0068	-27.0635	120.437	119.132	125.716	177.888	164.043	170.197	122.358	207.229			473.921	28.0263
			385.42	68.0842	92.4633	55.8031	41.407	18.9018	67.3686	25.6497	-3.95335	62.8131	42.699	-6.34786	54.2425	6.00782	60.1302	6.90183	0	125.477	65.3593	99.0607						385.42	-13.4064	-56.6323	20.1786	-132.364	43.4211	-16.8068	-12.5779	4.45365	34.2343	156.137	99.8519	154.273	177.006	185.314	180.398	105.956	190.478			474.403	28.1489
			387.237	-5.01404	32.2392	10.4095	13.1814	-19.8124	69.6911	24.8458	-49.9554	60.032	17.0586	-54.7165	24.0347	-11.9832	81.9409	-24.6664	0	83.9602	-15.0407	52.9333						387.237	22.1617	42.6287	-44.3914	26.7751	-27.5686	-14.2728	-46.6842	19.7476	5.81911	189.837	154.566	182.827	134.124	182.585	180.6	123.554	223.725			474.885	28.2674
			389.051	10.586	61.9072	7.16155	39.6902	35.6604	102.388	73.6676	7.23093	127.772	123.868	11.671	101.12	56.2079	141.931	42.3529	-7.82106	84.8058	27.0736	86.6619						389.051	-7.60232	-24.1024	39.3948	-3.51094	-16.5599	-32.8256	7.55178	-14.2226	-11.4926	275.537	225.288	191.385	193.242	173.856	150.801	140.312	204.975			475.367	28.3789
			390.865	-39.4712	43.5171	29.8777	15.9133	1.59021	76.5127	64.9464	-22.2445	61.5755	48.6198	-30.4557	33.8953	21.8377	45.7992	37.9456	-67.185	-6.52011	-15.6693	-21.7626						390.865	40.5429	65.3999	54.8392	-16.9752	3.70878	40.7193	15.6434	-23.9296	40.8658	211.238	216.011	201.942	148.361	171.128	151.002	174.251	168.224			475.849	28.4804
			392.68	-5.87118	97.7034	63.3432	39.2704	32.7721	85.0941	2.33101	32.8431	65.7196	78.2785	24.9525	65.2366	63.9832	56.5709	71.3903	-77.6309	68.9401	72.2363	14.8118						392.68	46.1946	38.56	3.70227	15.5664	-23.5488	-31.6312	-36.2316	18.6325	26.6573	202.938	180.73	186.498	135.479	156.399	121.203	176.649	221.473			476.331	28.5657
			394.493	-50.8997	23.6102	29.0815	45.7303	-30.2644	61.0486	-32.5695	-11.2992	-15.331	-2.23386	-13.0147	-40.5535	-45.7069	11.8207	46.255	-64.4271	-4.06057	18.4018	8.59039						394.493	62.7054	-38.2967	-25.0477	-50.139	22.5468	10.8588	-64.6334	-17.2959	-13.8182	216.638	157.456	165.056	140.599	141.671	209.404	117.947	176.722			476.813	28.6495
			396.306	12.9623	41.5742	27.3912	72.1902	-19.9031	31.3949	26.4031	9.41554	-18.4959	42.7394	49.4603	-23.8392	14.3744	32.6704	61.5767	-6.99455	39.3959	85.253	61.2261						396.306	-5.74836	28.9681	-47.2907	34.3558	-63.716	18.4877	-40.7499	23.3517	3.86795	214.339	150.181	165.614	137.718	132.943	151.606	117.545	131.972			477.296	28.7428
			398.118	24.8373	-30.0016	17.8151	64.0726	-48.0403	4.53481	8.84732	-5.99895	-30.6329	-32.2323	-16.9367	-46.5237	-11.7273	0	-0.28303	-53.2463	-25.7229	11.4961	-22.5826						398.118	6.02812	25.152	-37.5425	50.1775	15.2134	-47.4705	9.11929	-12.3287	9.55871	126.039	188.91	154.173	160.837	176.216	127.807	71.1442	169.222			477.778	28.8534
			399.93	50.8836	-6.35598	56.5127	41.1729	1.53685	37.4461	10.4915	-12.0839	18.8824	-2.11843	19.5234	18.9061	79.0001	0	-23.076	-58.9267	49.7298	57.0052	0						399.93	18.7238	-6.66404	33.7131	-21.3876	-21.5285	-69.558	-27.6797	-55.1219	7.40954	173.74	179.638	148.731	149.957	133.488	178.008	78.7429	152.472			478.26	28.9891
			401.742	-27.2414	-44.5976	28.9245	7.04572	32.4854	12.986	-34.6643	-40.5038	6.45493	-105.38	-73.5015	-2.74986	-35.8724	-52.1908	-85.6404	-43.3007	-25.1246	0	-64.4618						401.742	9.13567	11.0333	-16.5735	-56.7291	8.33944	41.0888	18.1594	7.11999	2.23536	177.441	134.366	177.29	101.077	94.7605	166.209	62.3415	189.722			478.742	29.1428
			403.553	-40.8083	-5.88434	26.9765	4.21277	37.7606	2.17519	-38.015	-41.9675	-26.3873	-57.791	-30.917	-14.0481	-44.3225	-5.23758	13.7302	15.7758	-6.56848	32.6889	-61.8141						403.553	6.66875	-48.3104	33.1463	2.09496	-24.966	-38.2714	-9.33547	15.5327	48.3757	159.142	121.098	125.849	158.197	114.033	178.41	81.9405	148.972			479.224	29.3066
			405.364	-34.5539	-53.0568	0	26.5227	4.40725	-51.1499	-56.667	-21.8312	-76.79	-23.645	-67.8754	-101.669	-85.1186	-24.8856	35.0042	-17.9477	-54.1838	-30.1544	-81.7522						405.364	28.528	37.6776	0.73509	30.0307	-90.4217	-76.4393	-18.9807	-16.9642	-21.8612	78.8424	69.8288	110.409	99.3172	117.306	116.61	105.539	160.223			479.706	29.4422
			407.173	18.6499	-35.1714	37.5161	21.902	21.0375	-36.3192	22.0692	33.0746	-46.1642	60.872	45.2943	-41.7726	45.7333	31.566	120.784	-23.3966	16.5508	58.0151	54.188						407.173	0	-40.7535	-20.8089	-30.3357	22.1077	7.49605	-18.0923	-2.19166	-20.9959	174.543	46.5659	138.97	154.438	120.58	140.811	81.1387	129.474			480.188	29.562
			408.983	13.8723	-20.9222	13.4642	-20.9865	0.07909	-54.6183	36.3114	14.4528	-11.1301	57.1522	27.5061	-20.492	-20.3245	-19.1751	26.1163	-56.2271	-43.4298	-6.20759	-24.0395						408.983	39.9659	11.2198	-23.3558	43.2446	-75.1112	21.9202	-28.8166	19.6739	11.8611	190.244	79.3001	183.53	109.559	121.853	115.012	64.7378	116.725			480.67	29.6847
			410.793	-4.44822	59.2699	25.2409	-25.7606	-47.5079	-40.0502	28.1535	-28.3327	45.7326	38.1752	7.20372	25.621	-37.9823	9.96067	33.8252	-35.3173	27.104	14.1346	-18.5436						410.793	-3.38916	-52.5217	16.4957	0	36.817	0	14.459	-16.6805	-5.27046	143.945	94.0342	116.091	112.68	85.1262	115.213	60.337	145.975			481.152	29.7978
			412.601	-48.2916	61.4666	38.538	0.98346	-75.9794	-49.3348	1.33285	-63.8327	5.09312	-63.9281	-99.5063	-42.344	-95.5059	-45.187	-87.5585	-69.0446	5.46789	-85.3648	-76.24						412.601	44.6573	22.5963	-9.83434	7.57107	16.1234	-52.2903	-25.959	-48.3384	-6.87537	149.647	90.7742	78.6524	65.8013	106.4	127.413	39.9366	133.227			481.635	29.9093
			414.41	-72.7311	1.1137	52.4749	40.4123	-27.1801	-23.1787	-13.6715	-30.1891	-25.664	-49.4545	-49.641	-10.0857	-69.0509	-22.6756	9.96787	-17.339	27.2024	-6.29966	-26.316						414.41	-15.8443	8.56799	34.1532	-10.8625	-73.6324	3.43136	-4.67415	-39.9972	1.96795	143.348	89.5113	91.2135	96.9225	83.6739	65.614	43.5359	106.478			482.117	30.0221
			416.216	-128.696	-36.3318	-12.8772	21.3316	-30.3069	-32.259	-67.0169	-31.2336	-141.245	-99.1109	-74.2733	-22.9547	-109.675	-29.37	-5.1218	-80.1605	-95.7722	-12.87	-97.3675						416.216	-26.5051	26.5843	-4.12031	-26.9549	-49.5906	22.4483	-46.8202	11.3829	-97.1702	181.05	62.2571	89.7769	106.045	74.9488	115.814	43.1359	131.731			482.599	30.1366
			418.025	-100.354	-12.9704	-21.7344	2.90194	-24.4734	-10.3886	-80.7641	-17.1328	-108.938	-19.2195	14.7107	34.2938	-85.9629	49.6406	13.2617	-30.3684	-53.7042	36.1468	-6.32277						418.025	-18.715	-26.3961	-71.1822	22.3567	-29.8612	-52.869	16.7034	-56.1184	-40.3269	166.751	184.994	200.338	115.166	120.222	136.015	52.7353	70.982			483.081	30.2324
			419.831	-91.519	-5.21598	-28.4201	-47.0359	-57.9071	-37.526	-51.7094	-68.414	-173.148	-81.5616	-53.743	-15.5661	-174.073	-55.9106	-112.685	-83.0186	-84.5024	-12.7131	-43.589						419.831	11.7753	3.20779	-33.8717	-56.9718	1.08868	-3.80741	-13.7523	-45.614	-41.4651	202.452	179.74	156.901	86.2888	125.497	82.2154	16.3353	98.2345			483.563	30.3239
			421.639	-14.0985	-36.4858	-11.2772	-66.1588	-3.44843	-14.5582	15.6868	-44.2859	-132.194	43.0901	21.3142	57.5082	-138.911	16.8347	-21.9431	-51.2348	-9.56332	-14.3307	71.5571						421.639	-56.6713	-30.4382	7.44244	-37.722	-45.967	-14.7579	-2.80597	67.0409	-60.6156	198.154	130.48	189.463	65.4105	94.7713	110.416	21.9349	97.4862			484.045	30.4163
			423.444	-21.2132	-58.9849	-65.963	-70.2309	-11.3998	22.8203	142.799	130.193	135.501	424.137	525.277	468.238	107.572	33.5739	8.52784	-96.5006	-41.9397	-83.9669	37.7179						423.444	64.7588	-58.024	-56.0016	-12.4645	-51.0144	-21.6903	-19.5218	54.2317	-19.7476	293.855	321.229	334.028	148.534	52.0465	96.6162	35.5351	128.739			484.527	30.5202
			425.249	2.49	-34.0554	-3.22009	-39.9644	57.106	110.427	240.614	339.816	493.138	929.584	1195.47	1011.83	849.083	82.2908	83.5652	-15.8025	111.309	-9.58664	73.6786						425.249	-17.9674	-64.1051	-61.7319	-5.20688	10.695	95.3774	109.762	225.422	249.12	725.557	1011.98	750.592	215.657	99.3218	140.816	71.1354	105.992			485.009	30.6414
			427.054	-42.4375	-18.4402	-1.19293	-44.0408	28.191	55.9772	156.573	212.638	364.604	715.545	919.716	824.27	902.595	-31.0116	28.2597	-38.7713	32.7293	-1.09234	17.9127						427.054	9.34654	-5.76497	-82.061	11.135	4.89169	-3.55498	31.0465	138.613	135.988	657.259	798.726	599.156	234.78	78.597	111.017	40.7356	109.245			485.491	30.7707
			428.858	57.1083	6.21473	-22.7883	-24.388	9.67438	-10.5212	-45.6074	-44.6897	-70.5408	93.5801	187.58	165.305	389.156	16.8718	27.355	-89.2882	25.0818	26.66	42.1321						428.858	-101.413	-12.1249	-96.3177	-70.2357	27.0972	17.5187	-73.6601	31.8088	-33.1374	264.961	205.478	225.721	141.903	77.8727	117.217	24.3361	136.498			485.974	30.9119
			430.662	109.683	-57.234	-72.5551	-48.1065	-57.6994	-111.982	-169.56	-256.874	-319.342	-358.727	-265.87	-282.803	-305.14	-31.9146	-47.2011	-99.6565	-91.9722	-14.2295	-24.6183						430.662	3.55902	-108.766	24.8313	9.26787	-46.9167	-3.40756	-108.367	3.00446	-130.263	114.663	114.229	122.286	93.0269	129.148	161.417	91.9365	101.751			486.456	31.0572
			432.465	114.33	-29.5115	-56.5749	-28.0219	-45.3886	-135.258	-117.32	-214.637	-219.726	-238.903	-121.304	-144.15	-225.586	18.2028	-26.0094	-62.5391	-56.1181	-36.3184	-3.90471						432.465	-45.6138	-34.0388	-39.9994	-21.4664	-97.8451	-40.3096	-109.064	-39.0552	-99.3829	148.365	62.9839	170.852	144.151	152.424	101.617	51.5372	147.005			486.938	31.2058
			434.269	-11.6291	17.7826	-55.3266	-40.0892	-33.1053	-115.213	-91.6281	-167.964	-123.213	-72.6387	-63.6117	-30.2011	-174.454	-118.626	-108.433	-75.9305	-80.4514	-71.4702	-10.7509						434.269	-43.838	23.1042	-25.4797	-1.42899	30.4611	-36.661	-88.6891	-25.8901	-50.5087	304.067	243.735	211.417	179.275	93.7	131.817	109.138	166.258			487.42	31.3546
			436.071	-29.7621	41.3811	-50.52	-15.6027	42.584	-47.1683	-11.6561	64.9232	62.9362	291.317	369.142	286.299	148.435	8.07712	0	-21.779	72.5043	-26.8539	-37.8116						436.071	13.7492	-28.7279	-73.1583	-41.6395	24.6273	116.325	14.6502	9.31808	62.3778	293.769	238.493	291.984	198.399	148.976	128.017	104.739	179.513			487.902	31.4798
			437.874	-32.654	-8.53651	-53.1377	-29.4666	53.6076	35.6298	64.4046	195.618	286.667	563.942	803.936	622.61	327.132	38.7364	-27.7173	-1.69778	31.0859	-39.1915	-73.0694						437.874	3.41858	-9.15359	-3.24046	-5.41938	-16.2755	18.6495	24.6023	86.5047	109.258	569.471	549.247	508.55	215.523	196.252	162.217	60.3393	156.766			488.384	31.6039
			439.674	-7.60773	42.1041	-44.054	-8.22996	58.2658	45.6901	100.771	181.692	323.596	523.247	834.664	596.062	370.35	143.592	47.9002	17.8781	44.2431	-17.8292	-64.813						439.674	-32.4922	33.6152	-184.037	11.1457	-19.9826	26.8303	6.27359	153.756	98.1569	623.174	550.011	505.118	252.649	159.53	191.537	129.941	184.021			488.866	31.7184
			441.476	29.2338	52.3434	-41.618	-25.4208	16.7676	-5.834	35.725	53.208	55.2307	123.546	258.218	161.534	45.0103	-14.8281	-62.1651	-108.416	-39.4104	-47.4247	-29.7949						441.476	-3.17758	54.2572	-14.3122	16.2714	6.87872	-8.55858	-85.1111	-29.0359	25.0434	288.876	170.768	227.685	185.773	184.806	254.217	149.542	197.275			489.349	31.822
			443.275	70.1539	-6.56336	-41.38	-48.6995	32.0109	-9.07872	20.1124	28.0469	-104.908	-58.0458	-30.9807	-92.5383	-29.6938	6.67311	-44.5896	-108.819	19.3134	49.4017	23.8969						443.275	-15.2303	63.9525	-89.7731	5.58371	31.6967	34.1836	17.298	46.4254	-8.05158	260.579	59.5343	196.254	196.899	226.084	280.816	211.143	258.531			489.831	31.9088
			445.076	89.8978	14.7118	-82.0948	-49.9186	15.9215	-29.4009	37.2561	46.2136	-60.1692	-22.9294	-11.2398	-64.5906	-49.7547	-53.16	4.94498	-72.5782	-25.5738	-1.27274	11.3873						445.076	92.8887	4.17563	25.6162	-29.6531	-124.385	27.5384	-42.191	25.5205	-7.15891	282.282	100.295	206.821	210.024	237.361	235.016	202.744	291.785			490.313	31.9874
			446.875	117.39	39.3019	-23.6083	18.4328	38.6006	40.0035	83.0148	36.881	20.8349	29.1931	101.219	-7.30757	17.0268	-33.0913	40.0804	4.69809	66.4547	-20.4151	27.3081						446.875	38.5106	-25.579	0.53035	54.7334	64.3165	5.34323	30.6513	-11.2223	30.1615	355.984	77.0609	233.39	231.15	222.638	265.216	230.346	265.041			490.795	32.0544
			448.675	135.095	21.8048	23.1735	46.2118	17.8097	40.2414	115.266	71.1643	35.0778	9.14788	23.101	14.3242	-17.5383	-29.9718	-21.1619	-1.68969	6.59878	-82.6795	38.1147						448.675	63.9363	-63.7963	6.26047	-73.7783	-70.0121	-2.16842	3.98473	5.51418	-64.7068	369.687	117.824	181.958	258.276	275.916	303.415	205.947	260.296			491.277	32.1177
			450.473	88.6007	35.1201	70.1348	43.543	59.6381	34.2007	98.2466	64.0415	77.4177	40.9531	55.7689	50.5591	56.3588	78.544	23.6656	54.4435	66.2945	32.29	55.0146						450.473	2.97278	35.6422	-26.9427	14.9353	1.09835	71.0961	29.7	27.3443	40.6632	417.39	122.593	254.528	307.402	327.194	315.615	249.549	299.551			491.759	32.182
			452.271	40.9806	89.9107	82.4103	65.16	58.4713	-15.4971	90.1651	45.6045	93.3509	33.7869	8.15118	-0.00612	13.856	43.6737	89.6094	-12.4744	7.47597	48.8089	15.743						452.271	-68.3055	-82.0552	10.9403	17.6489	-9.42678	-8.87748	-50.5532	-3.74211	-26.1742	347.093	85.3623	235.098	250.529	290.472	267.814	235.151	254.807			492.241	32.2589
			454.07	26.0966	81.3277	103.932	84.0044	7.8262	-17.4843	83.24	42.2464	91.2933	84.3994	18.4088	83.713	52.5412	-3.08443	65.9591	-10.4514	76.5315	39.5778	23.8421						454.07	38.4872	45.8844	84.6295	-18.1925	30.8255	-30.5182	15.4574	5.57152	30.0218	374.796	104.128	257.667	269.655	269.749	332.014	264.752	272.063			492.723	32.3575
			455.867	37.0951	59.6634	87.7723	94.5373	-3.74802	74.402	84.7545	41.5876	75.1602	55.4627	33.6061	85.4388	8.73592	-33.6097	-7.76027	-3.00421	79.3663	58.4077	32.1306						455.867	17.8127	-81.5825	-61.2901	-68.1231	-25.899	-65.2839	34.7593	7.25851	-10.5846	292.499	42.9004	252.238	218.782	275.028	286.213	224.354	301.319			493.205	32.4738
			457.664	20.9508	47.5093	68.8694	59.756	3.93491	68.1601	56.4975	-0.72826	59.731	15.8248	90.326	105.336	68.4849	35.6602	-44.1022	-1.55703	81.5726	45.2809	29.6904						457.664	-15.028	169.131	6.27268	115.915	29.147	32.9449	3.86995	20.1633	43.9078	326.202	61.6724	214.808	245.909	278.306	300.413	261.956	332.575			493.688	32.6101
			459.46	17.8049	15.5758	38.1082	31.841	65.1601	44.8985	37.3175	-66.54	9.44606	-9.16151	67.3602	40.1319	34.7874	-42.9383	-83.4573	-110.525	25.7049	8.79985	68.6368						459.46	-24.1086	-82.3848	44.6503	-47.6486	-71.6325	-131.317	-9.04516	-8.02775	-16.5037	287.905	26.4473	179.38	207.036	233.585	264.612	223.559	231.832			494.17	32.7465
			461.256	-45.5528	-76.3577	-4.77382	8.06464	30.8714	34.2798	-78.0911	36.8425	-46.096	48.3056	39.0704	61.7984	-16.5428	-58.7973	-51.8222	-123.328	-17.3716	27.4693	46.469						461.256	36.0712	-11.3164	5.19132	33.3427	79.741	56.4788	-2.41886	28.1578	86.1708	281.609	111.222	211.951	224.164	266.864	278.811	185.161	259.088			494.652	32.8762
			463.051	45.5394	2.17169	-4.11922	-16.7779	-30.7146	61.2942	-94.4452	59.6178	-34.0939	70.7325	-27.8626	12.6374	-110.962	-2.54416	-10.8998	-30.5634	44.9106	21.4542	63.5248						463.051	-156.001	-73.973	-41.9214	-45.5754	-45.953	-47.4783	-92.146	-5.12982	-13.4965	199.312	0	148.523	179.292	158.143	225.01	168.763	214.345			495.134	33.0172
			464.846	34.746	42.6157	18.9661	-63.9062	-87.0665	-4.20575	-104.203	40.7557	37.647	95.5594	-101.367	43.178	-58.4318	24.5496	65.5101	-54.6875	9.15622	-16.3232	38.1337						464.846	-95.4821	32.7448	62.2475	58.654	23.9415	-12.642	-18.3692	22.2956	22.1607	251.015	57.3727	153.095	150.42	233.423	269.209	180.366	227.602			495.616	33.1195
			466.641	22.8606	41.4103	23.2996	-35.7485	-56.5191	-63.3539	-25.1614	62.0078	43.5958	67.5714	-89.9136	45.2413	36.5231	-19.6708	42.1895	-66.9259	3.94035	-118.443	10.1138						466.641	-49.5295	-41.2929	-27.9432	10.4118	-60.3112	-52.7447	-16.4429	-30.8858	-23.3458	254.719	66.7454	183.668	201.548	136.702	203.408	161.968	182.859			496.098	33.1983
			468.434	38.0088	-1.98144	25.2966	4.42548	-35.0186	-95.2503	-54.1188	61.8768	52.003	17.5231	-30.3874	32.6303	45.7035	0.04059	-12.0894	-71.4487	7.68537	-115.501	-63.679						468.434	27.5204	-63.6389	115.437	-32.849	47.4006	21.0493	7.67495	32.5665	11.5937	268.423	62.0898	178.241	166.677	159.982	231.607	101.571	224.117			496.58	33.2928
			470.228	99.7423	18.2482	20.0017	37.7078	-9.98406	-38.9772	-11.0854	31.7955	45.7705	-38.3195	-39.7823	-0.76675	-4.55189	38.8422	-16.8697	49.4436	0	-42.6897	-55.8732						470.228	-13.3871	-64.9995	-130.359	-119.854	-10.5381	-68.5952	-16.0862	-96.7677	-48.662	204.126	65.4483	166.815	87.805	119.261	133.806	115.174	163.375			497.062	33.3778
			472.022	40.0335	33.0962	0	39.8472	10.2153	-37.6596	-11.4235	0	16.6656	-24.9527	-25.7095	-76.1934	-34.3767	16.9478	-17.9465	-41.1677	40.1828	46.5055	-76.203						472.022	39.3505	21.9	45.8584	155.828	3.90579	71.5084	18.7692	24.9235	34.8468	107.83	116.807	203.387	168.933	176.541	180.005	82.7764	176.632			497.545	33.462
			473.813	-5.64152	53.8545	-28.1533	29.0066	21.1508	-20.7858	16.644	-10.579	-22.4403	-68.2591	38.7283	-119.68	-14.1791	-9.08366	2.36071	-55.7614	-25.4205	-33.7886	-62.9616						473.813	-47.9662	-57.9858	-77.7838	-119.323	-26.3494	-83.5976	15.2532	3.12946	-25.1753	123.534	94.123	91.9629	110.063	137.822	166.204	66.3797	95.8909			498.027	33.5447
			475.606	-51.427	46.3296	-7.18599	-46.1094	7.12278	-31.1916	-14.4437	-33.8943	-74.9053	-87.9809	6.27492	-89.8195	-64.6968	-42.1375	-59.2775	-4.03915	-81.8703	-114.867	-50.2477						475.606	97.7624	6.10729	164.719	9.50223	19.4041	10.9876	60.0679	5.1779	23.6745	153.238	91.4674	44.5367	91.1923	79.1021	120.403	47.9826	145.149			498.509	33.6132
			477.397	-75.4937	15.7979	42.0806	-37.6677	13.2549	21.8706	18.8144	-40.9744	-82.6397	-46.5435	0	-31.2179	-37.85	38.215	-17.5196	-12.0808	6.89942	90.0883	4.93169						477.397	-25.0317	-7.22268	-57.8047	-15.8588	-60.0426	-38.8177	-57.5677	-18.9045	-28.9764	36.9419	-11.298	-2.8879	64.3221	42.3829	102.602	19.586	96.4074			498.991	33.6738
			479.187	-70.9484	-18.5405	16.4379	-26.9307	-42.0515	-49.4797	0.75665	-24.06	-89.7419	-14.6077	-103.513	-65.5449	-56.4951	79.9508	-17.6663	-60.4785	-25.2743	54.9655	-4.2021						479.187	77.804	94.3708	8.82973	52.3825	32.0178	47.04	38.6854	-15.4396	23.3521	148.646	38.1897	53.6883	51.4525	81.6642	104.8	57.1895	117.666			499.473	33.7222
			480.979	43.7345	2.26102	-18.1271	55.9203	-29.088	-50.9208	62.6179	17.8665	-16.8644	-41.5454	1.80001	-56.6152	-20.4824	32.0402	6.72361	-48.9137	-51.5853	46.5771	12.9276						480.979	-95.4389	-80.6113	-46.3365	-38.3601	-50.0146	-35.2009	-17.9513	14.1441	-36.9947	26.3502	15.679	39.6386	12.582	56.9447	120.999	-11.2073	68.9248			499.955	33.7719
			482.768	98.7785	16.862	-59.1702	-7.74264	-11.7073	-78.3685	44.9014	7.49403	-58.645	-39.7156	-14.609	-38.9838	-38.3393	-15.7732	-14.0284	-42.5211	-103.533	6.11122	-36.2413						482.768	39.4403	82.5772	24.2948	32.8043	58.9243	16.9521	53.7467	-11.4981	5.59081	-11.9454	17.1659	-58.1824	55.7128	54.2263	75.1975	22.3964	104.184			500.437	33.8366
			484.558	61.4161	21.631	-7.27291	9.67602	4.7914	14.4443	92.1299	32.903	-46.4467	-3.29232	32.5181	-73.717	4.26944	24.847	20.5372	-51.2963	-7.93391	78.4466	45.8645						484.558	-105.163	-84.144	-73.8072	-34.6107	-45.8514	-91.975	-57.1309	-44.3834	-21.5156	-10.2411	-15.3464	0	54.8432	31.5076	91.3961	0	59.4434			500.919	33.9076
			486.347	-15.2801	-8.84545	19.684	-28.8134	-34.9039	11.3228	29.4992	23.1988	-46.3376	0	-10.9386	-118.531	-35.7918	18.3086	-45.9593	-73.8584	-9.05839	29.2194	-25.5329						486.347	-66.9921	84.1344	28.1187	20.2192	78.5744	34.4558	15.3495	22.5181	13.5949	13.4633	-3.85955	26.9452	43.9741	36.7893	89.5946	0.40286	56.7029			501.401	33.9947
			488.135	-27.1958	8.94053	21.1067	-7.7253	-47.7726	32.8433	57.0808	44.6126	27.1682	44.8239	4.13445	-63.6539	-4.66733	16.5765	-5.90374	-13.9784	97.8884	72.131	97.2068						488.135	6.49164	-47.6451	0	-3.38036	-52.8338	-94.7595	-14.5056	-28.3558	-27.6823	-59.7998	-98.1724	-55.5661	-20.8946	0.07134	87.793	10.8021	43.9628			501.884	34.1018
			489.923	-61.1115	-2.70207	-5.87876	-42.3522	-66.2985	0	7.49976	-6.145	8.30563	44.5335	-29.6583	-13.3204	0	-70.0159	-38.1006	-4.92776	-30.218	-47.6986	-35.6609						489.923	54.7676	33.9651	8.09286	-10.9799	29.7716	19.1072	2.05217	10.5853	19.0405	0	5.75783	-0.36209	1.6854	11.3534	87.9913	19.2014	73.2228			502.366	34.1854
			491.711	-30.7415	0.89254	-6.92138	-15.7063	-62.0816	28.1512	22.033	14.0761	26.9242	43.2605	36.4809	65.4555	13.4972	-1.28262	-25.8381	-15.4873	-37.1136	-41.6425	25.6999						491.711	-17.6685	-39.9886	-24.7793	1.58285	-47.9965	-27.2966	-17.3922	-0.05353	-33.9318	34.664	-16.3119	-5.15805	-33.6861	-18.3982	40.1897	13.6007	64.4827			502.848	34.2675
			493.499	-11.991	-11.9458	-15.1069	-18.2605	-68.7789	14.9881	-11.8337	-56.5172	0	-41.841	12.2774	5.05653	-41.1195	-60.7694	-56.7183	-76.2754	-23.4662	-41.5292	7.20398						493.499	-5.93754	95.0559	-0.1441	9.39242	78.5016	-21.7494	52.2275	18.4849	0	9.32808	49.6183	27.9352	29.185	-5.2005	66.388	0	41.7426			503.33	34.3753
			495.286	21.4617	2.56702	-15.0267	6.24875	-15.467	11.6436	0	-124.237	-11.0405	-22.7926	19.4323	-24.5028	4.12175	-7.58338	6.55337	-70.7338	44.2177	88.9964	40.4417						495.286	-59.2942	-31.5172	-17.5269	-86.5964	8.20417	-0.0329	1.71894	-27.646	-72.0715	-66.0183	13.5374	-10.6989	-33.7122	-2.00574	54.5863	15.3874	-38.1832			503.812	34.4778
			497.073	-17.7714	-7.49156	9.28211	-13.6991	-34.7486	-32.1581	-54.1377	50.3283	-20.9953	-30.087	-62.9557	-95.0907	-10.1228	-50.8545	6.85365	-90.8494	-65.5271	13.3487	-34.0348						497.073	60.7002	24.5226	15.8449	52.2816	-20.1673	34.6461	11.5702	25.9908	-88.1431	-21.3647	3.45651	-9.33304	1.39058	45.2629	22.7845	-3.13678	14.8651			504.294	34.5888
			498.859	18.1692	8.95734	52.9994	14.5593	33.7178	-15.5126	-48.8387	102.51	21.3772	38.5401	-41.7566	-12.2104	44.9763	22.9472	44.5059	-30.7495	-9.01361	14.989	95.7821						498.859	-51.4509	43.1522	13.1913	19.1468	-34.5475	9.30671	-22.2148	-42.7948	-64.2179	21.2784	-12.6355	-27.9702	4.4883	-18.8254	6.98265	-27.6528	63.8972			504.776	34.709
			500.643	0	0	27.4195	35.3445	0	-57.0587	-114.952	-75.6189	5.14691	32.8956	-84.1834	7.54912	-41.1803	-35.4484	18.005	-85.8187	-25.3553	-71.0801	133.443						500.643	32.2851	0	43.1848	25.9864	49.0548	19.9308	0	0	-44.2994	-16.0993	7.25012	-30.6133	0	5.07525	19.1806	-14.1526	84.8967			505.258	34.8362
																																																505.74	34.9691
																																																506.223	35.0875
																																																506.705	35.2052
																																																507.187	35.3052
																																																507.669	35.4061
																																																508.151	35.4892
																																																508.633	35.5581
																																																509.115	35.6107
																																																509.597	35.6506
																																																510.079	35.6705
																																																510.562	35.6667
																																																511.044	35.6531
																																																511.526	35.6403
																																																512.008	35.6385
																																																512.49	35.6551
																																																512.972	35.6897
																																																513.454	35.7437
																																																513.936	35.8056
																																																514.418	35.8776
																																																514.901	35.9454
																																																515.383	36.0112
																																																515.865	36.0864
																																																516.347	36.1618
																																																516.829	36.2245
																																																517.311	36.2828
																																																517.793	36.3339
																																																518.275	36.3782
																																																518.758	36.4193
																																																519.24	36.4653
																																																519.722	36.5184
																																																520.204	36.57
																																																520.686	36.6323
																																																521.168	36.694
																																																521.65	36.7547
																																																522.132	36.8009
																																																522.615	36.8393
																																																523.097	36.8729
																																																523.579	36.9158
																																																524.061	36.975
																																																524.543	37.0389
																																																525.025	37.108
																																																525.507	37.1769
																																																525.989	37.2418
																																																526.471	37.2971
																																																526.954	37.3422
																																																527.436	37.3907
																																																527.918	37.4371
																																																528.4	37.474
																																																528.882	37.5021
																																																529.364	37.5135
																																																529.846	37.5193
																																																530.328	37.5297
																																																530.811	37.5461
																																																531.293	37.5643
																																																531.775	37.5947
																																																532.257	37.6324
																																																532.739	37.6722
																																																533.221	37.7085
																																																533.703	37.7375
																																																534.185	37.7586
																																																534.668	37.7745
																																																535.15	37.7893
																																																535.632	37.8077
																																																536.114	37.8226
																																																536.596	37.8412
																																																537.078	37.8609
																																																537.56	37.8805
																																																538.042	37.9045
																																																538.524	37.9236
																																																539.006	37.9455
																																																539.489	37.9709
																																																539.971	37.9985
																																																540.453	38.0282
																																																540.935	38.0507
																																																541.417	38.0647
																																																541.899	38.0697
																																																542.381	38.0733
																																																542.864	38.0761
																																																543.346	38.0866
																																																543.828	38.1
																																																544.31	38.114
																																																544.792	38.1258
																																																545.274	38.1263
																																																545.756	38.129
																																																546.238	38.133
																																																546.72	38.1412
																																																547.202	38.1561
																																																547.685	38.1712
																																																548.167	38.187
																																																548.649	38.1992
																																																549.131	38.2087
																																																549.613	38.2177
																																																550.095	38.2272
																																																550.577	38.2386
																																																551.059	38.2527
																																																551.542	38.2697
																																																552.024	38.2877
																																																552.506	38.3043
																																																552.988	38.3171
																																																553.47	38.3257
																																																553.952	38.3314
																																																554.434	38.3354
																																																554.916	38.3379
																																																555.399	38.3387
																																																555.881	38.3336
																																																556.363	38.3271
																																																556.845	38.3167
																																																557.327	38.3014
																																																557.809	38.2856
																																																558.291	38.2784
																																																558.773	38.2756
																																																559.255	38.2817
																																																559.737	38.2954
																																																560.22	38.3112
																																																560.702	38.3259
																																																561.184	38.3387
																																																561.666	38.3507
																																																562.148	38.363
																																																562.63	38.3729
																																																563.112	38.3819
																																																563.595	38.3864
																																																564.077	38.3835
																																																564.559	38.3719
																																																565.041	38.3591
																																																565.523	38.3347
																																																566.005	38.3126
																																																566.487	38.2894
																																																566.969	38.2674
																																																567.451	38.2483
																																																567.933	38.2303
																																																568.416	38.2125
																																																568.898	38.1951
																																																569.38	38.1828
																																																569.862	38.1733
																																																570.344	38.168
																																																570.826	38.1663
																																																571.308	38.1663
																																																571.79	38.1661
																																																572.273	38.1562
																																																572.755	38.1423
																																																573.237	38.122
																																																573.719	38.1018
																																																574.201	38.0852
																																																574.683	38.0709
																																																575.165	38.0574
																																																575.647	38.0431
																																																576.13	38.0277
																																																576.612	38.0074
																																																577.094	37.9866
																																																577.576	37.9675
																																																578.058	37.9507
																																																578.54	37.9344
																																																579.022	37.9156
																																																579.504	37.8914
																																																579.986	37.8609
																																																580.469	37.8262
																																																580.951	37.7915
																																																581.433	37.7611
																																																581.915	37.7379
																																																582.397	37.7217
																																																582.879	37.7099
																																																583.361	37.6982
																																																583.843	37.6831
																																																584.326	37.6628
																																																584.808	37.6376
																																																585.29	37.6092
																																																585.772	37.5791
																																																586.254	37.5481
																																																586.736	37.5164
																																																587.218	37.4837
																																																587.7	37.4502
																																																588.182	37.4168
																																																588.665	37.3846
																																																589.147	37.3542
																																																589.629	37.3243
																																																590.111	37.2922
																																																590.593	37.2544
																																																591.075	37.2083
																																																591.557	37.1541
																																																592.039	37.095
																																																592.521	37.0366
																																																593.004	36.9849
																																																593.486	36.944
																																																593.968	36.9149
																																																594.45	36.8955
																																																594.932	36.8819
																																																595.414	36.8703
																																																595.896	36.8586
																																																596.378	36.8461
																																																596.861	36.8333
																																																597.343	36.8205
																																																597.825	36.8072
																																																598.307	36.7921
																																																598.789	36.7742
																																																599.271	36.7535
																																																599.753	36.7314
																																																600.235	36.7107
																																																600.717	36.6941
																																																601.2	36.683
																																																601.682	36.677
																																																602.164	36.6744
																																																602.646	36.6734
																																																603.128	36.6732
																																																603.61	36.6748
																																																604.092	36.6804
																																																604.574	36.6919
																																																605.057	36.7098
																																																605.539	36.7325
																																																606.021	36.7571
																																																606.503	36.7808
																																																606.985	36.8023
																																																607.467	36.8225
																																																607.949	36.8442
																																																608.431	36.8708
																																																608.913	36.9047
																																																609.396	36.9467
																																																609.878	36.9955
																																																610.36	37.0489
																																																610.842	37.1053
																																																611.324	37.1642
																																																611.806	37.2259
																																																612.288	37.2914
																																																612.77	37.3607
																																																613.253	37.433
																																																613.735	37.5065
																																																614.217	37.5797
																																																614.699	37.652
																																																615.181	37.7245
																																																615.663	37.7991
																																																616.145	37.8776
																																																616.627	37.9606
																																																617.109	38.0469
																																																617.592	38.1342
																																																618.074	38.2201
																																																618.556	38.3032
																																																619.038	38.384
																																																619.52	38.464
																																																620.002	38.5447
																																																620.484	38.6266
																																																620.966	38.7082
																																																621.448	38.7872
																																																621.931	38.8616
																																																622.413	38.9305
																																																622.895	38.9952
																																																623.377	39.0587
																																																623.859	39.1242
																																																624.341	39.1941
																																																624.823	39.2687
																																																625.305	39.3467
																																																625.788	39.4255
																																																626.27	39.5031
																																																626.752	39.5782
																																																627.234	39.6508
																																																627.716	39.7214
																																																628.198	39.7903
																																																628.68	39.8571
																																																629.162	39.9211
																																																629.644	39.982
																																																630.127	40.0404
																																																630.609	40.0981
																																																631.091	40.1573
																																																631.573	40.22
																																																632.055	40.2863
																																																632.537	40.3547
																																																633.019	40.4223
																																																633.501	40.486
																																																633.984	40.544
																																																634.466	40.5963
																																																634.948	40.6449
																																																635.43	40.6921
																																																635.912	40.74
																																																636.394	40.7889
																																																636.876	40.838
																																																637.358	40.8855
																																																637.841	40.9304
																																																638.323	40.9725
																																																638.805	41.0132
																																																639.287	41.0537
																																																639.769	41.0953
																																																640.251	41.1379
																																																640.733	41.1809
																																																641.215	41.2236
																																																641.697	41.2657
																																																642.179	41.308
																																																642.662	41.3517
																																																643.144	41.3978
																																																643.626	41.4457
																																																644.108	41.4935
																																																644.59	41.538
																																																645.072	41.576
																																																645.554	41.6057
																																																646.036	41.6274
																																																646.519	41.6435
																																																647.001	41.6573
																																																647.483	41.6718
																																																647.965	41.6885
																																																648.447	41.7078
																																																648.929	41.729
																																																649.411	41.7516
																																																649.893	41.776
																																																650.375	41.8027
																																																650.858	41.8326
																																																651.34	41.8653
																																																651.822	41.8991
																																																652.304	41.9311
																																																652.786	41.9587
																																																653.268	41.9805
																																																653.75	41.9967
																																																654.232	42.0094
																																																654.715	42.0211
																																																655.197	42.0339
																																																655.679	42.0483
																																																656.161	42.064
																																																656.643	42.0796
																																																657.125	42.0944
																																																657.607	42.1084
																																																658.089	42.1226
																																																658.572	42.1379
																																																659.054	42.1546
																																																659.536	42.1718
																																																660.018	42.1879
																																																660.5	42.2012
																																																660.982	42.2112
																																																661.464	42.2189
																																																661.946	42.226
																																																662.428	42.2343
																																																662.91	42.2447
																																																663.393	42.2576
																																																663.875	42.2724
																																																664.357	42.2882
																																																664.839	42.3037
																																																665.321	42.3186
																																																665.803	42.3348
																																																666.285	42.3548
																																																666.768	42.3799
																																																667.25	42.4085
																																																667.732	42.4378
																																																668.214	42.464
																																																668.696	42.4851
																																																669.178	42.5007
																																																669.66	42.5127
																																																670.142	42.5239
																																																670.624	42.5364
																																																671.106	42.5504
																																																671.589	42.5648
																																																672.071	42.5787
																																																672.553	42.5926
																																																673.035	42.6076
																																																673.517	42.6247
																																																673.999	42.6441
																																																674.481	42.6655
																																																674.963	42.6881
																																																675.446	42.7103
																																																675.928	42.7307
																																																676.41	42.7485
																																																676.892	42.7643
																																																677.374	42.7799
																																																677.856	42.7975
																																																678.338	42.8183
																																																678.82	42.8423
																																																679.303	42.8682
																																																679.785	42.8942
																																																680.267	42.9195
																																																680.749	42.9441
																																																681.231	42.9695
																																																681.713	42.9973
																																																682.195	43.0285
																																																682.677	43.0632
																																																683.159	43.1001
																																																683.641	43.1379
																																																684.124	43.1757
																																																684.606	43.2135
																																																685.088	43.2522
																																																685.57	43.2924
																																																686.052	43.3339
																																																686.534	43.3752
																																																687.016	43.4143
																																																687.499	43.449
																																																687.981	43.4785
																																																688.463	43.5035
																																																688.945	43.5261
																																																689.427	43.5489
																																																689.909	43.5735
																																																690.391	43.6005
																																																690.873	43.6293
																																																691.355	43.6587
																																																691.837	43.6879
																																																692.32	43.7172
																																																692.802	43.7472
																																																693.284	43.7789
																																																693.766	43.8123
																																																694.248	43.8469
																																																694.73	43.8815
																																																695.212	43.9149
																																																695.694	43.947
																																																696.177	43.9788
																																																696.659	44.0123
																																																697.141	44.0491
																																																697.623	44.0899
																																																698.105	44.1338
																																																698.587	44.1789
																																																699.069	44.2229
																																																699.551	44.264
																																																700.034	44.3019
																																																700.516	44.3375
																																																700.998	44.3722
																																																701.48	44.4073
																																																701.962	44.4434
																																																702.444	44.4802
																																																702.926	44.5173
																																																703.408	44.5546
																																																703.89	44.5924
																																																704.373	44.6317
																																																704.855	44.6731
																																																705.337	44.7168
																																																705.819	44.7618
																																																706.301	44.8063
																																																706.783	44.8488
																																																707.265	44.8884
																																																707.747	44.9257
																																																708.23	44.9619
																																																708.712	44.9986
																																																709.194	45.0369
																																																709.676	45.0767
																																																710.158	45.1172
																																																710.64	45.1572
																																																711.122	45.1964
																																																711.604	45.2351
																																																712.086	45.2743
																																																712.568	45.3155
																																																713.051	45.3593
																																																713.533	45.4053
																																																714.015	45.4525
																																																714.497	45.4994
																																																714.979	45.5454
																																																715.461	45.5904
																																																715.943	45.6353
																																																716.426	45.6812
																																																716.908	45.7284
																																																717.39	45.7765
																																																717.872	45.824
																																																718.354	45.8692
																																																718.836	45.9112
																																																719.318	45.9498
																																																719.8	45.9862
																																																720.282	46.0218
																																																720.764	46.0577
																																																721.247	46.0945
																																																721.729	46.1318
																																																722.211	46.1692
																																																722.693	46.2065
																																																723.175	46.2443
																																																723.657	46.2837
																																																724.139	46.3253
																																																724.621	46.3694
																																																725.104	46.4149
																																																725.586	46.4603
																																																726.068	46.5039
																																																726.55	46.5448
																																																727.032	46.5834
																																																727.514	46.6206
																																																727.996	46.6581
																																																728.478	46.6968
																																																728.961	46.7369
																																																729.443	46.7779
																																																729.925	46.8186
																																																730.407	46.8585
																																																730.889	46.8975
																																																731.371	46.9364
																																																731.853	46.9756
																																																732.335	47.0151
																																																732.817	47.0542
																																																733.3	47.0913
																																																733.782	47.1249
																																																734.264	47.1546
																																																734.746	47.1809
																																																735.228	47.2055
																																																735.71	47.2305
																																																736.192	47.2577
																																																736.674	47.2877
																																																737.157	47.3203
																																																737.639	47.3546
																																																738.121	47.3899
																																																738.603	47.426
																																																739.085	47.4629
																																																739.567	47.5009
																																																740.049	47.5398
																																																740.531	47.5787
																																																741.013	47.6161
																																																741.495	47.6508
																																																741.978	47.6822
																																																742.46	47.7109
																																																742.942	47.7379
																																																743.424	47.7649
																																																743.906	47.7925
																																																744.388	47.8207
																																																744.87	47.8486
																																																745.352	47.8749
																																																745.835	47.8993
																																																746.317	47.922
																																																746.799	47.9446
																																																747.281	47.9687
																																																747.763	47.9958
																																																748.245	48.0266
																																																748.727	48.0607
																																																749.209	48.0975
																																																749.692	48.1366
																																																750.174	48.1777
																																																750.656	48.2208
																																																751.138	48.2659
																																																751.62	48.3121
																																																752.102	48.3576
																																																752.584	48.4002
																																																753.066	48.4377
																																																753.548	48.4691
																																																754.031	48.4947
																																																754.513	48.5161
																																																754.995	48.5356
																																																755.477	48.5551
																																																755.959	48.5759
																																																756.441	48.5986
																																																756.923	48.623
																																																757.405	48.649
																																																757.888	48.677
																																																758.37	48.7075
																																																758.852	48.7411
																																																759.334	48.7776
																																																759.816	48.8162
																																																760.298	48.8553
																																																760.78	48.8933
																																																761.262	48.9294
																																																761.744	48.9632
																																																762.227	48.9956
																																																762.709	49.0274
																																																763.191	49.0592
																																																763.673	49.0912
																																																764.155	49.1229
																																																764.637	49.1537
																																																765.119	49.1838
																																																765.601	49.214
																																																766.083	49.2454
																																																766.566	49.2793
																																																767.048	49.3161
																																																767.53	49.3551
																																																768.012	49.3949
																																																768.494	49.434
																																																768.976	49.4713
																																																769.458	49.5068
																																																769.94	49.5414
																																																770.423	49.5763
																																																770.905	49.6124
																																																771.387	49.6498
																																																771.869	49.6881
																																																772.351	49.7261
																																																772.833	49.7635
																																																773.315	49.8
																																																773.797	49.8365
																																																774.279	49.8738
																																																774.762	49.9123
																																																775.244	49.9517
																																																775.726	49.9915
																																																776.208	50.0306
																																																776.69	50.0687
																																																777.172	50.1059
[truncated: 6,685 more rows]
[truncated: 51 more columns]

## Sheet: Fig.4
Fig.4a					Fig.4b			Fig.4d								Fig.4e													Fig.4f
[truncated: 252 more rows]

[truncated: 54 more sheets: Fig.5, Fig.6, Supplementary Fig.1, Supplementary Fig.2, Supplementary Fig.3, Supplementary Fig.4, Supplementary Fig.5, Supplementary Fig.6, Supplementary Fig.7, Supplementary Fig.8, Supplementary Fig.9, Supplementary Fig.10, Supplementary Fig.11, Supplementary Fig.12, Supplementary Fig.13, Supplementary Fig.14, Supplementary Fig.15, Supplementary Fig.16, Supplementary Fig.17, Supplementary Fig.18 …]
